# Supplementary material for: Multicenter evaluation of the BIOFIRE Joint Infection Panel for the detection of bacteria, yeast, and AMR genes in synovial fluid samples
Source: J Clin Microbiol. 2023 Oct 25;61(11):e00357-23. doi: 10.1128/jcm.00357-23 (PMC10662359; doi:10.1128/jcm.00357-23)
Supplement: Supplementary Table 1 — Anonymized data from all the cases used in the study. [file jcm.00357-23-s0001.xlsx]

## Sheet: LineListing (Included)
				Supplementary table 1: Anonymized data from the patients included in this study
Subject and Specimen Information			Comparator Information					Results
Age	Sex	Prosthetic Joint	SOC Culture Performed?	Culture Results				Gram Positive Bacteria																														Gram negative Bacteria
				ISO 1	ISO 2	ISO 3	ISO 4	Anaerococcus prevotii/vaginalis		Clostridium perfringens		Cutibacterium avidum/ granulosum		Enterococcus faecalis		Enterococcus faecium		Finegoldia magna		Parvimonas micra		Peptoniphilus		Peptostreptococcus anaerobius		Staphylococcus aureus		Staphylococcus lugdunensis		Streptococcus spp.		Streptococcus agalactiae		Streptococcus pneumoniae		Streptococcus pyogenes		Bacteroides fragilis		Citrobacter		Enterobacter cloacae complex		Escherichia coli		Haemophilus influenzae		Kingella kingae
								FA	SOC	FA	SOC	FA	SOC	FA	SOC	FA	SOC	FA	SOC	FA	SOC	FA	SOC	FA	SOC	FA	SOC	FA	SOC	FA	SOC	FA	SOC	FA	SOC	FA	SOC	FA	SOC	FA	SOC	FA	SOC	FA	SOC	FA	SOC	FA	SOC
26 - 64 years	M	N	Y					ND	-	ND	-	ND	-	ND	-	ND	-	ND	-	ND	-	ND	-	ND	-	ND	-	ND	-	ND	-	ND	-	ND	-	ND	-	ND	-	ND	-	ND	-	ND	-	ND	-	ND	-
26 - 64 years	F	N	Y					ND	-	ND	-	ND	-	ND	-	ND	-	ND	-	ND	-	ND	-	ND	-	ND	-	ND	-	ND	-	ND	-	ND	-	ND	-	ND	-	ND	-	ND	-	ND	-	ND	-	ND	-
65+ years	F	Y	Y					ND	-	ND	-	ND	-	ND	-	ND	-	ND	-	ND	-	ND	-	ND	-	ND	-	ND	-	ND	-	ND	-	ND	-	ND	-	ND	-	ND	-	ND	-	ND	-	ND	-	ND	-
65+ years	F	Y	Y					ND	-	ND	-	ND	-	ND	-	ND	-	ND	-	ND	-	ND	-	ND	-	ND	-	ND	-	ND	-	ND	-	ND	-	ND	-	ND	-	ND	-	ND	-	ND	-	ND	-	ND	-
65+ years	F	Y	Y					ND	-	ND	-	ND	-	ND	-	ND	-	ND	-	ND	-	ND	-	ND	-	ND	-	ND	-	ND	-	ND	-	ND	-	ND	-	ND	-	ND	-	ND	-	ND	-	ND	-	ND	-
26 - 64 years	M	Y	Y					ND	-	ND	-	ND	-	ND	-	ND	-	ND	-	ND	-	ND	-	ND	-	ND	-	ND	-	ND	-	ND	-	ND	-	ND	-	ND	-	ND	-	ND	-	ND	-	ND	-	ND	-
26 - 64 years	F	N	Y					ND	-	ND	-	ND	-	ND	-	ND	-	ND	-	ND	-	ND	-	ND	-	ND	-	ND	-	ND	-	ND	-	ND	-	ND	-	ND	-	ND	-	ND	-	ND	-	ND	-	ND	-
65+ years	F	N	Y					ND	-	ND	-	ND	-	ND	-	ND	-	ND	-	ND	-	ND	-	ND	-	ND	-	ND	-	ND	-	ND	-	ND	-	ND	-	ND	-	ND	-	ND	-	ND	-	ND	-	ND	-
26 - 64 years	F	Y	Y	Staphylococcus aureus				ND	-	ND	-	ND	-	ND	-	ND	-	ND	-	ND	-	ND	-	ND	-	D	+	ND	-	ND	-	ND	-	ND	-	ND	-	ND	-	ND	-	ND	-	ND	-	ND	-	ND	-
5 - 15 years	F	N	Y					ND	-	ND	-	ND	-	ND	-	ND	-	ND	-	ND	-	ND	-	ND	-	ND	-	ND	-	ND	-	ND	-	ND	-	ND	-	ND	-	ND	-	ND	-	ND	-	ND	-	ND	-
26 - 64 years	F	Y	Y					ND	-	ND	-	ND	-	ND	-	ND	-	ND	-	ND	-	ND	-	ND	-	ND	-	ND	-	ND	-	ND	-	ND	-	ND	-	ND	-	ND	-	ND	-	ND	-	ND	-	ND	-
91 days - 4 years	M	N	Y					ND	-	ND	-	ND	-	ND	-	ND	-	ND	-	ND	-	ND	-	ND	-	ND	-	ND	-	ND	-	ND	-	ND	-	ND	-	ND	-	ND	-	ND	-	ND	-	ND	-	ND	-
26 - 64 years	M	N	Y					ND	-	ND	-	ND	-	ND	-	ND	-	ND	-	ND	-	ND	-	ND	-	ND	-	ND	-	ND	-	ND	-	ND	-	ND	-	ND	-	ND	-	ND	-	ND	-	ND	-	ND	-
65+ years	M	Unk	Y					ND	-	ND	-	ND	-	ND	-	ND	-	ND	-	ND	-	ND	-	ND	-	ND	-	ND	-	ND	-	ND	-	ND	-	ND	-	ND	-	ND	-	D	-	ND	-	ND	-	ND	-
16 - 25 years	F	N	Y	Staphylococcus aureus				ND	-	ND	-	ND	-	ND	-	ND	-	ND	-	ND	-	ND	-	ND	-	D	+	ND	-	ND	-	ND	-	ND	-	ND	-	ND	-	ND	-	ND	-	ND	-	ND	-	ND	-
65+ years	M	Y	Y					ND	-	ND	-	ND	-	ND	-	ND	-	ND	-	ND	-	ND	-	ND	-	ND	-	ND	-	ND	-	ND	-	ND	-	ND	-	ND	-	ND	-	ND	-	ND	-	ND	-	ND	-
26 - 64 years	F	N	Y					ND	-	ND	-	ND	-	ND	-	ND	-	ND	-	ND	-	ND	-	ND	-	ND	-	ND	-	ND	-	ND	-	ND	-	ND	-	ND	-	ND	-	ND	-	ND	-	ND	-	ND	-
65+ years	M	Y	Y					ND	-	ND	-	ND	-	ND	-	ND	-	ND	-	ND	-	ND	-	ND	-	ND	-	ND	-	ND	-	ND	-	ND	-	ND	-	ND	-	ND	-	ND	-	ND	-	ND	-	ND	-
26 - 64 years	M	Unk	Y					ND	-	ND	-	ND	-	ND	-	ND	-	ND	-	ND	-	ND	-	ND	-	ND	-	ND	-	ND	-	ND	-	ND	-	ND	-	ND	-	ND	-	ND	-	ND	-	ND	-	ND	-
65+ years	F	Y	Y					ND	-	ND	-	ND	-	ND	-	ND	-	ND	-	ND	-	ND	-	ND	-	ND	-	ND	-	ND	-	ND	-	ND	-	ND	-	ND	-	ND	-	ND	-	ND	-	ND	-	ND	-
26 - 64 years	F	N	Y					ND	-	ND	-	ND	-	ND	-	ND	-	ND	-	ND	-	ND	-	ND	-	ND	-	ND	-	ND	-	ND	-	ND	-	ND	-	ND	-	ND	-	ND	-	ND	-	ND	-	ND	-
26 - 64 years	F	N	Y					ND	-	ND	-	ND	-	ND	-	ND	-	ND	-	ND	-	ND	-	ND	-	ND	-	ND	-	ND	-	ND	-	ND	-	ND	-	ND	-	ND	-	ND	-	ND	-	ND	-	ND	-
65+ years	F	Y	Y					ND	-	ND	-	ND	-	ND	-	ND	-	ND	-	ND	-	ND	-	ND	-	ND	-	ND	-	ND	-	ND	-	ND	-	ND	-	ND	-	ND	-	ND	-	ND	-	ND	-	ND	-
65+ years	F	Y	Y	Enterococcus gallinarum				ND	-	ND	-	ND	-	ND	-	ND	-	ND	-	ND	-	ND	-	ND	-	ND	-	ND	-	ND	-	ND	-	ND	-	ND	-	ND	-	ND	-	ND	-	ND	-	ND	-	ND	-
26 - 64 years	M	N	Y					ND	-	ND	-	ND	-	ND	-	ND	-	ND	-	ND	-	ND	-	ND	-	ND	-	ND	-	ND	-	ND	-	ND	-	ND	-	ND	-	ND	-	ND	-	ND	-	ND	-	ND	-
26 - 64 years	F	Y	Y					ND	-	ND	-	ND	-	ND	-	ND	-	ND	-	ND	-	ND	-	ND	-	ND	-	ND	-	ND	-	ND	-	ND	-	ND	-	ND	-	ND	-	ND	-	ND	-	ND	-	ND	-
26 - 64 years	F	N	Y					ND	-	ND	-	ND	-	ND	-	ND	-	ND	-	ND	-	ND	-	ND	-	ND	-	ND	-	ND	-	ND	-	ND	-	ND	-	ND	-	ND	-	ND	-	ND	-	ND	-	ND	-
26 - 64 years	M	N	Y					ND	-	ND	-	ND	-	ND	-	ND	-	ND	-	ND	-	ND	-	ND	-	ND	-	ND	-	ND	-	ND	-	ND	-	ND	-	ND	-	ND	-	ND	-	ND	-	ND	-	ND	-
65+ years	F	Y	Y	Staphylococcus aureus				ND	-	ND	-	ND	-	ND	-	ND	-	ND	-	ND	-	ND	-	ND	-	D	+	ND	-	ND	-	ND	-	ND	-	ND	-	ND	-	ND	-	ND	-	ND	-	ND	-	ND	-
65+ years	F	Y	Y					ND	-	ND	-	ND	-	ND	-	ND	-	ND	-	ND	-	ND	-	ND	-	ND	-	ND	-	ND	-	ND	-	ND	-	ND	-	ND	-	ND	-	ND	-	ND	-	ND	-	ND	-
26 - 64 years	M	N	Y					ND	-	ND	-	ND	-	ND	-	ND	-	ND	-	ND	-	ND	-	ND	-	ND	-	ND	-	ND	-	ND	-	ND	-	ND	-	ND	-	ND	-	ND	-	ND	-	ND	-	ND	-
26 - 64 years	F	N	Y	Acinetobacter baumanii complex				ND	-	ND	-	ND	-	ND	-	ND	-	ND	-	ND	-	ND	-	ND	-	ND	-	ND	-	ND	-	ND	-	ND	-	ND	-	ND	-	ND	-	ND	-	ND	-	ND	-	ND	-
65+ years	M	N	Y					ND	-	ND	-	ND	-	ND	-	ND	-	ND	-	ND	-	ND	-	ND	-	ND	-	ND	-	ND	-	ND	-	ND	-	ND	-	ND	-	ND	-	ND	-	ND	-	ND	-	ND	-
65+ years	M	N	Y					ND	-	ND	-	ND	-	ND	-	ND	-	ND	-	ND	-	ND	-	ND	-	ND	-	ND	-	ND	-	ND	-	ND	-	ND	-	ND	-	ND	-	ND	-	ND	-	ND	-	ND	-
26 - 64 years	M	Y	Y	Staphylococcus aureus				ND	-	ND	-	ND	-	ND	-	ND	-	ND	-	ND	-	ND	-	ND	-	D	+	ND	-	ND	-	ND	-	ND	-	ND	-	ND	-	ND	-	ND	-	ND	-	ND	-	ND	-
26 - 64 years	F	Unk	Y					ND	-	ND	-	ND	-	ND	-	ND	-	ND	-	ND	-	ND	-	ND	-	ND	-	ND	-	ND	-	ND	-	ND	-	ND	-	ND	-	ND	-	ND	-	ND	-	ND	-	ND	-
65+ years	M	Y	Y	Pseudomonas aeruginosa				ND	-	ND	-	ND	-	ND	-	ND	-	ND	-	ND	-	ND	-	ND	-	ND	-	ND	-	ND	-	ND	-	ND	-	ND	-	ND	-	ND	-	ND	-	ND	-	ND	-	ND	-
26 - 64 years	F	N	Y					ND	-	ND	-	ND	-	ND	-	ND	-	ND	-	ND	-	ND	-	ND	-	ND	-	ND	-	ND	-	ND	-	ND	-	ND	-	ND	-	ND	-	ND	-	ND	-	ND	-	ND	-
26 - 64 years	M	Unk	Y					ND	-	ND	-	ND	-	ND	-	ND	-	ND	-	ND	-	ND	-	ND	-	ND	-	ND	-	ND	-	ND	-	ND	-	ND	-	ND	-	ND	-	ND	-	ND	-	ND	-	ND	-
26 - 64 years	M	Unk	Y					ND	-	ND	-	ND	-	ND	-	ND	-	ND	-	ND	-	ND	-	ND	-	ND	-	ND	-	ND	-	ND	-	ND	-	ND	-	ND	-	ND	-	ND	-	ND	-	ND	-	ND	-
26 - 64 years	M	Y	Y					ND	-	ND	-	ND	-	ND	-	ND	-	ND	-	ND	-	ND	-	ND	-	ND	-	ND	-	ND	-	ND	-	ND	-	ND	-	ND	-	ND	-	ND	-	ND	-	ND	-	ND	-
26 - 64 years	F	N	Y					ND	-	ND	-	ND	-	ND	-	ND	-	ND	-	ND	-	ND	-	ND	-	ND	-	ND	-	ND	-	ND	-	ND	-	ND	-	ND	-	ND	-	ND	-	ND	-	ND	-	ND	-
65+ years	M	Y	Y	Staphylococcus hominis				ND	-	ND	-	ND	-	ND	-	ND	-	ND	-	ND	-	ND	-	ND	-	ND	-	ND	-	ND	-	ND	-	ND	-	ND	-	ND	-	ND	-	ND	-	ND	-	ND	-	ND	-
65+ years	F	Y	Y					ND	-	ND	-	ND	-	ND	-	ND	-	ND	-	ND	-	ND	-	ND	-	ND	-	ND	-	ND	-	ND	-	ND	-	ND	-	ND	-	ND	-	ND	-	ND	-	ND	-	ND	-
26 - 64 years	M	Y	Y					ND	-	ND	-	ND	-	ND	-	ND	-	ND	-	ND	-	ND	-	ND	-	ND	-	ND	-	ND	-	ND	-	ND	-	ND	-	ND	-	ND	-	ND	-	ND	-	ND	-	ND	-
91 days - 4 years	M	N	Y					ND	-	ND	-	ND	-	ND	-	ND	-	ND	-	ND	-	ND	-	ND	-	ND	-	ND	-	ND	-	ND	-	ND	-	ND	-	ND	-	ND	-	ND	-	ND	-	ND	-	ND	-
26 - 64 years	M	N	Y					ND	-	ND	-	ND	-	ND	-	ND	-	ND	-	ND	-	ND	-	ND	-	ND	-	ND	-	ND	-	ND	-	ND	-	ND	-	ND	-	ND	-	ND	-	ND	-	ND	-	ND	-
65+ years	M	N	Y					ND	-	ND	-	ND	-	ND	-	ND	-	ND	-	ND	-	ND	-	ND	-	ND	-	ND	-	ND	-	ND	-	ND	-	ND	-	ND	-	ND	-	ND	-	ND	-	ND	-	ND	-
26 - 64 years	F	Y	Y	Capnocytophaga canimorsus				ND	-	ND	-	ND	-	ND	-	ND	-	ND	-	ND	-	ND	-	ND	-	ND	-	ND	-	ND	-	ND	-	ND	-	ND	-	ND	-	ND	-	ND	-	ND	-	ND	-	ND	-
65+ years	F	N	Y					ND	-	ND	-	ND	-	ND	-	ND	-	ND	-	ND	-	ND	-	ND	-	ND	-	ND	-	ND	-	ND	-	ND	-	ND	-	ND	-	ND	-	ND	-	ND	-	ND	-	ND	-
26 - 64 years	F	Y	Y	Staphylococcus caprae				ND	-	ND	-	ND	-	ND	-	ND	-	ND	-	ND	-	ND	-	ND	-	ND	-	ND	-	ND	-	ND	-	ND	-	ND	-	ND	-	ND	-	ND	-	ND	-	ND	-	ND	-
26 - 64 years	M	Y	Y	Escherichia coli				ND	-	ND	-	ND	-	ND	-	ND	-	ND	-	ND	-	ND	-	ND	-	ND	-	ND	-	ND	-	ND	-	ND	-	ND	-	ND	-	ND	-	ND	-	D	+	ND	-	ND	-
16 - 25 years	F	N	Y					ND	-	ND	-	ND	-	ND	-	ND	-	ND	-	ND	-	ND	-	ND	-	ND	-	ND	-	ND	-	ND	-	ND	-	ND	-	ND	-	ND	-	ND	-	ND	-	ND	-	ND	-
26 - 64 years	M	Y	Y					ND	-	ND	-	ND	-	ND	-	ND	-	ND	-	ND	-	ND	-	ND	-	ND	-	ND	-	ND	-	ND	-	ND	-	ND	-	ND	-	ND	-	ND	-	ND	-	ND	-	ND	-
26 - 64 years	M	Y	Y					ND	-	ND	-	ND	-	ND	-	ND	-	ND	-	ND	-	ND	-	ND	-	ND	-	ND	-	ND	-	ND	-	ND	-	ND	-	ND	-	ND	-	ND	-	ND	-	ND	-	ND	-
65+ years	M	Y	Y					ND	-	ND	-	ND	-	ND	-	ND	-	ND	-	ND	-	ND	-	ND	-	ND	-	ND	-	ND	-	ND	-	ND	-	ND	-	ND	-	ND	-	ND	-	ND	-	ND	-	ND	-
26 - 64 years	M	Y	Y					ND	-	ND	-	ND	-	ND	-	ND	-	ND	-	ND	-	ND	-	ND	-	ND	-	ND	-	ND	-	ND	-	ND	-	ND	-	ND	-	ND	-	ND	-	ND	-	ND	-	ND	-
65+ years	M	N	Y					ND	-	ND	-	ND	-	ND	-	ND	-	ND	-	ND	-	ND	-	ND	-	ND	-	ND	-	ND	-	ND	-	ND	-	ND	-	ND	-	ND	-	ND	-	ND	-	ND	-	ND	-
65+ years	F	Y	Y					ND	-	ND	-	ND	-	ND	-	ND	-	ND	-	ND	-	ND	-	ND	-	ND	-	ND	-	ND	-	ND	-	ND	-	ND	-	ND	-	ND	-	ND	-	ND	-	ND	-	ND	-
65+ years	M	Unk	Y					ND	-	ND	-	ND	-	ND	-	ND	-	ND	-	ND	-	ND	-	ND	-	ND	-	ND	-	ND	-	ND	-	ND	-	ND	-	ND	-	ND	-	ND	-	ND	-	ND	-	ND	-
5 - 15 years	F	N	Y					ND	-	ND	-	ND	-	ND	-	ND	-	ND	-	ND	-	ND	-	ND	-	ND	-	ND	-	ND	-	ND	-	ND	-	ND	-	ND	-	ND	-	ND	-	ND	-	ND	-	ND	-
65+ years	M	Unk	Y					ND	-	ND	-	ND	-	ND	-	ND	-	ND	-	ND	-	ND	-	ND	-	ND	-	ND	-	ND	-	ND	-	ND	-	ND	-	ND	-	ND	-	ND	-	ND	-	ND	-	ND	-
65+ years	F	Unk	Y					ND	-	ND	-	ND	-	ND	-	ND	-	ND	-	ND	-	ND	-	ND	-	ND	-	ND	-	ND	-	ND	-	ND	-	ND	-	ND	-	ND	-	ND	-	ND	-	ND	-	ND	-
65+ years	M	Y	Y					ND	-	ND	-	ND	-	ND	-	ND	-	ND	-	ND	-	ND	-	ND	-	ND	-	ND	-	ND	-	ND	-	ND	-	ND	-	ND	-	ND	-	ND	-	ND	-	ND	-	ND	-
65+ years	M	Y	Y					ND	-	ND	-	ND	-	ND	-	ND	-	ND	-	ND	-	ND	-	ND	-	ND	-	ND	-	ND	-	ND	-	ND	-	ND	-	ND	-	ND	-	ND	-	ND	-	ND	-	ND	-
65+ years	F	Y	Y	Staphylococcus aureus				ND	-	ND	-	ND	-	ND	-	ND	-	ND	-	ND	-	ND	-	ND	-	D	+	ND	-	ND	-	ND	-	ND	-	ND	-	ND	-	ND	-	ND	-	ND	-	ND	-	ND	-
65+ years	M	Y	Y					ND	-	ND	-	ND	-	ND	-	ND	-	ND	-	ND	-	ND	-	ND	-	ND	-	ND	-	ND	-	ND	-	ND	-	ND	-	ND	-	ND	-	ND	-	ND	-	ND	-	ND	-
65+ years	F	Y	Y					ND	-	ND	-	ND	-	ND	-	ND	-	ND	-	ND	-	ND	-	ND	-	ND	-	ND	-	ND	-	ND	-	ND	-	ND	-	ND	-	ND	-	ND	-	ND	-	ND	-	ND	-
65+ years	F	N	Y					ND	-	ND	-	ND	-	ND	-	ND	-	ND	-	ND	-	ND	-	ND	-	ND	-	ND	-	ND	-	ND	-	ND	-	ND	-	ND	-	ND	-	ND	-	ND	-	ND	-	ND	-
65+ years	M	N	Y					ND	-	ND	-	ND	-	ND	-	ND	-	ND	-	ND	-	ND	-	ND	-	ND	-	ND	-	ND	-	ND	-	ND	-	ND	-	ND	-	ND	-	ND	-	ND	-	ND	-	ND	-
65+ years	M	Unk	Y					ND	-	ND	-	ND	-	ND	-	ND	-	ND	-	ND	-	ND	-	ND	-	ND	-	ND	-	ND	-	ND	-	ND	-	ND	-	ND	-	ND	-	ND	-	ND	-	ND	-	ND	-
26 - 64 years	M	Unk	Y					ND	-	ND	-	ND	-	ND	-	ND	-	ND	-	ND	-	ND	-	ND	-	ND	-	ND	-	ND	-	ND	-	ND	-	ND	-	ND	-	ND	-	ND	-	ND	-	ND	-	ND	-
65+ years	F	N	Y					ND	-	ND	-	ND	-	ND	-	ND	-	ND	-	ND	-	ND	-	ND	-	ND	-	ND	-	ND	-	ND	-	ND	-	ND	-	ND	-	ND	-	ND	-	ND	-	ND	-	ND	-
65+ years	F	Unk	Y					ND	-	ND	-	ND	-	ND	-	ND	-	ND	-	ND	-	ND	-	ND	-	ND	-	ND	-	ND	-	ND	-	ND	-	ND	-	ND	-	ND	-	ND	-	ND	-	ND	-	ND	-
26 - 64 years	M	N	Y					ND	-	ND	-	ND	-	ND	-	ND	-	ND	-	ND	-	ND	-	ND	-	ND	-	ND	-	ND	-	ND	-	ND	-	ND	-	ND	-	ND	-	ND	-	ND	-	ND	-	ND	-
65+ years	M	N	Y	Staphylococcus aureus				ND	-	ND	-	ND	-	ND	-	ND	-	ND	-	ND	-	ND	-	ND	-	D	+	ND	-	ND	-	ND	-	ND	-	ND	-	ND	-	ND	-	ND	-	ND	-	ND	-	ND	-
65+ years	F	Unk	Y					ND	-	ND	-	ND	-	ND	-	ND	-	ND	-	ND	-	ND	-	ND	-	ND	-	ND	-	ND	-	ND	-	ND	-	ND	-	ND	-	ND	-	ND	-	ND	-	ND	-	ND	-
65+ years	M	Unk	Y					ND	-	ND	-	ND	-	ND	-	ND	-	ND	-	ND	-	ND	-	ND	-	ND	-	ND	-	ND	-	ND	-	ND	-	ND	-	ND	-	ND	-	ND	-	ND	-	ND	-	ND	-
26 - 64 years	M	Unk	Y					ND	-	ND	-	ND	-	ND	-	ND	-	ND	-	ND	-	ND	-	ND	-	ND	-	ND	-	ND	-	ND	-	ND	-	ND	-	ND	-	ND	-	ND	-	ND	-	ND	-	ND	-
26 - 64 years	M	Y	Y					ND	-	ND	-	ND	-	ND	-	ND	-	ND	-	ND	-	ND	-	ND	-	ND	-	ND	-	D	-	ND	-	ND	-	ND	-	ND	-	ND	-	ND	-	ND	-	ND	-	ND	-
65+ years	F	Unk	Y	Staphylococcus caprae				ND	-	ND	-	ND	-	ND	-	ND	-	ND	-	ND	-	ND	-	ND	-	ND	-	ND	-	ND	-	ND	-	ND	-	ND	-	ND	-	ND	-	ND	-	ND	-	ND	-	ND	-
91 days - 4 years	M	N	Y					ND	-	ND	-	ND	-	ND	-	ND	-	ND	-	ND	-	ND	-	ND	-	ND	-	ND	-	ND	-	ND	-	ND	-	ND	-	ND	-	ND	-	ND	-	ND	-	ND	-	ND	-
26 - 64 years	F	N	Y					ND	-	ND	-	ND	-	ND	-	ND	-	ND	-	ND	-	ND	-	ND	-	ND	-	ND	-	ND	-	ND	-	ND	-	ND	-	ND	-	ND	-	ND	-	ND	-	ND	-	ND	-
26 - 64 years	M	N	Y					ND	-	ND	-	ND	-	ND	-	ND	-	ND	-	ND	-	ND	-	ND	-	ND	-	ND	-	ND	-	ND	-	ND	-	ND	-	ND	-	ND	-	ND	-	ND	-	ND	-	ND	-
65+ years	M	Y	Y					ND	-	ND	-	ND	-	ND	-	ND	-	ND	-	ND	-	ND	-	ND	-	ND	-	ND	-	ND	-	ND	-	ND	-	ND	-	ND	-	ND	-	ND	-	ND	-	ND	-	ND	-
26 - 64 years	M	N	Y					ND	-	ND	-	ND	-	ND	-	ND	-	ND	-	ND	-	ND	-	ND	-	ND	-	ND	-	ND	-	ND	-	ND	-	ND	-	ND	-	ND	-	ND	-	ND	-	ND	-	ND	-
26 - 64 years	M	Unk	Y					ND	-	ND	-	ND	-	ND	-	ND	-	ND	-	ND	-	ND	-	ND	-	ND	-	ND	-	ND	-	ND	-	ND	-	ND	-	ND	-	ND	-	ND	-	ND	-	ND	-	ND	-
65+ years	F	Unk	Y	Staphylococcus aureus				ND	-	ND	-	ND	-	ND	-	ND	-	ND	-	ND	-	ND	-	ND	-	D	+	ND	-	ND	-	ND	-	ND	-	ND	-	ND	-	ND	-	ND	-	ND	-	ND	-	ND	-
65+ years	M	Unk	Y					ND	-	ND	-	ND	-	ND	-	ND	-	ND	-	ND	-	ND	-	ND	-	ND	-	ND	-	ND	-	ND	-	ND	-	ND	-	ND	-	ND	-	ND	-	ND	-	ND	-	ND	-
65+ years	F	Y	Y					ND	-	ND	-	ND	-	ND	-	ND	-	ND	-	ND	-	ND	-	ND	-	ND	-	ND	-	ND	-	ND	-	ND	-	ND	-	ND	-	ND	-	ND	-	ND	-	ND	-	ND	-
26 - 64 years	F	Unk	Y					ND	-	ND	-	ND	-	ND	-	ND	-	ND	-	ND	-	ND	-	ND	-	ND	-	ND	-	ND	-	ND	-	ND	-	ND	-	ND	-	ND	-	ND	-	ND	-	ND	-	ND	-
26 - 64 years	F	Unk	Y					ND	-	ND	-	ND	-	ND	-	ND	-	ND	-	ND	-	ND	-	ND	-	ND	-	ND	-	ND	-	ND	-	ND	-	ND	-	ND	-	ND	-	ND	-	ND	-	ND	-	ND	-
5 - 15 years	M	N	Y					ND	-	ND	-	ND	-	ND	-	ND	-	ND	-	ND	-	ND	-	ND	-	ND	-	ND	-	ND	-	ND	-	ND	-	ND	-	ND	-	ND	-	ND	-	ND	-	ND	-	ND	-
26 - 64 years	M	N	Y					ND	-	ND	-	ND	-	ND	-	ND	-	ND	-	ND	-	ND	-	ND	-	ND	-	ND	-	ND	-	ND	-	ND	-	ND	-	ND	-	ND	-	ND	-	ND	-	ND	-	ND	-
26 - 64 years	M	N	Y					ND	-	ND	-	ND	-	ND	-	ND	-	ND	-	ND	-	ND	-	ND	-	ND	-	ND	-	ND	-	ND	-	ND	-	ND	-	ND	-	ND	-	ND	-	ND	-	ND	-	ND	-
65+ years	M	Y	Y	Staphylococcus epidermidis				ND	-	ND	-	ND	-	ND	-	ND	-	ND	-	ND	-	ND	-	ND	-	ND	-	ND	-	ND	-	ND	-	ND	-	ND	-	ND	-	ND	-	ND	-	ND	-	ND	-	ND	-
26 - 64 years	F	N	Y					ND	-	ND	-	ND	-	ND	-	ND	-	ND	-	ND	-	ND	-	ND	-	ND	-	ND	-	ND	-	ND	-	ND	-	ND	-	ND	-	ND	-	ND	-	ND	-	ND	-	ND	-
26 - 64 years	M	N	Y					ND	-	ND	-	ND	-	ND	-	ND	-	ND	-	ND	-	ND	-	ND	-	ND	-	ND	-	ND	-	ND	-	ND	-	ND	-	ND	-	ND	-	ND	-	ND	-	ND	-	ND	-
26 - 64 years	M	N	Y					ND	-	ND	-	ND	-	ND	-	ND	-	ND	-	ND	-	ND	-	ND	-	ND	-	ND	-	ND	-	ND	-	ND	-	ND	-	ND	-	ND	-	ND	-	ND	-	ND	-	ND	-
65+ years	F	Y	Y					ND	-	ND	-	ND	-	ND	-	ND	-	ND	-	ND	-	ND	-	ND	-	ND	-	ND	-	ND	-	ND	-	ND	-	ND	-	ND	-	ND	-	ND	-	ND	-	ND	-	ND	-
65+ years	M	Y	Y					ND	-	ND	-	ND	-	ND	-	ND	-	ND	-	ND	-	ND	-	ND	-	ND	-	ND	-	ND	-	ND	-	ND	-	ND	-	ND	-	ND	-	ND	-	ND	-	ND	-	ND	-
26 - 64 years	M	Y	Y	Staphylococcus aureus				ND	-	ND	-	ND	-	ND	-	ND	-	ND	-	ND	-	ND	-	ND	-	D	+	ND	-	ND	-	ND	-	ND	-	ND	-	ND	-	ND	-	ND	-	ND	-	ND	-	ND	-
5 - 15 years	M	N	Y	Staphylococcus aureus				ND	-	ND	-	ND	-	ND	-	ND	-	ND	-	ND	-	ND	-	ND	-	D	+	ND	-	ND	-	ND	-	ND	-	ND	-	ND	-	ND	-	ND	-	ND	-	ND	-	ND	-
26 - 64 years	F	N	Y					ND	-	ND	-	ND	-	ND	-	ND	-	ND	-	ND	-	ND	-	ND	-	ND	-	ND	-	ND	-	ND	-	ND	-	ND	-	ND	-	ND	-	ND	-	ND	-	ND	-	ND	-
26 - 64 years	M	Unk	Y					ND	-	ND	-	ND	-	ND	-	ND	-	ND	-	ND	-	ND	-	ND	-	ND	-	ND	-	ND	-	ND	-	ND	-	ND	-	ND	-	ND	-	ND	-	ND	-	ND	-	ND	-
65+ years	F	Y	Y	Streptococcus agalactiae				ND	-	ND	-	ND	-	ND	-	ND	-	ND	-	ND	-	ND	-	ND	-	ND	-	ND	-	D	+	D	+	ND	-	ND	-	ND	-	ND	-	ND	-	ND	-	ND	-	ND	-
26 - 64 years	M	N	Y					ND	-	ND	-	ND	-	ND	-	ND	-	ND	-	ND	-	ND	-	ND	-	ND	-	ND	-	ND	-	ND	-	ND	-	ND	-	ND	-	ND	-	ND	-	ND	-	ND	-	ND	-
65+ years	F	N	Y					ND	-	ND	-	ND	-	ND	-	ND	-	ND	-	ND	-	ND	-	ND	-	ND	-	ND	-	ND	-	ND	-	ND	-	ND	-	ND	-	ND	-	ND	-	ND	-	ND	-	ND	-
26 - 64 years	M	Y	Y					ND	-	ND	-	ND	-	ND	-	ND	-	ND	-	ND	-	ND	-	ND	-	ND	-	ND	-	ND	-	ND	-	ND	-	ND	-	ND	-	ND	-	ND	-	ND	-	ND	-	ND	-
26 - 64 years	F	Unk	Y					ND	-	ND	-	ND	-	ND	-	ND	-	ND	-	ND	-	ND	-	ND	-	ND	-	ND	-	ND	-	ND	-	ND	-	ND	-	ND	-	ND	-	ND	-	ND	-	ND	-	ND	-
65+ years	M	N	Y					ND	-	ND	-	ND	-	ND	-	ND	-	ND	-	ND	-	ND	-	ND	-	ND	-	ND	-	ND	-	ND	-	ND	-	ND	-	ND	-	ND	-	ND	-	ND	-	ND	-	ND	-
91 days - 4 years	M	N	Y					ND	-	ND	-	ND	-	ND	-	ND	-	ND	-	ND	-	ND	-	ND	-	ND	-	ND	-	ND	-	ND	-	ND	-	ND	-	ND	-	ND	-	ND	-	ND	-	ND	-	D	-
26 - 64 years	M	N	Y					ND	-	ND	-	ND	-	ND	-	ND	-	ND	-	ND	-	ND	-	ND	-	ND	-	ND	-	ND	-	ND	-	ND	-	ND	-	ND	-	ND	-	ND	-	ND	-	ND	-	ND	-
5 - 15 years	M	N	Y					ND	-	ND	-	ND	-	ND	-	ND	-	ND	-	ND	-	ND	-	ND	-	ND	-	ND	-	ND	-	ND	-	ND	-	ND	-	ND	-	ND	-	ND	-	ND	-	ND	-	ND	-
65+ years	M	Y	Y					ND	-	ND	-	ND	-	ND	-	ND	-	ND	-	ND	-	ND	-	ND	-	ND	-	ND	-	ND	-	ND	-	ND	-	ND	-	ND	-	ND	-	ND	-	ND	-	ND	-	ND	-
26 - 64 years	M	N	Y	Staphylococcus aureus				ND	-	ND	-	ND	-	ND	-	ND	-	ND	-	ND	-	ND	-	ND	-	D	+	ND	-	ND	-	ND	-	ND	-	ND	-	ND	-	ND	-	ND	-	ND	-	ND	-	ND	-
26 - 64 years	M	N	Y					ND	-	ND	-	ND	-	ND	-	ND	-	ND	-	ND	-	ND	-	ND	-	ND	-	ND	-	ND	-	ND	-	ND	-	ND	-	ND	-	ND	-	ND	-	ND	-	ND	-	ND	-
65+ years	M	N	Y					ND	-	ND	-	ND	-	ND	-	ND	-	ND	-	ND	-	ND	-	ND	-	ND	-	ND	-	ND	-	ND	-	ND	-	ND	-	ND	-	ND	-	ND	-	ND	-	ND	-	ND	-
26 - 64 years	F	Y	Y	Propionibacterium acnes				ND	-	ND	-	ND	-	ND	-	ND	-	ND	-	ND	-	ND	-	ND	-	ND	-	ND	-	ND	-	ND	-	ND	-	ND	-	ND	-	ND	-	ND	-	ND	-	ND	-	ND	-
65+ years	F	Y	Y					ND	-	ND	-	ND	-	ND	-	ND	-	ND	-	ND	-	ND	-	ND	-	ND	-	ND	-	ND	-	ND	-	ND	-	ND	-	ND	-	ND	-	ND	-	ND	-	ND	-	ND	-
65+ years	M	Unk	Y	Staphylococcus epidermidis				ND	-	ND	-	ND	-	ND	-	ND	-	ND	-	ND	-	ND	-	ND	-	ND	-	ND	-	ND	-	ND	-	ND	-	ND	-	ND	-	ND	-	ND	-	ND	-	ND	-	ND	-
65+ years	F	N	Y	Staphylococcus aureus				ND	-	ND	-	ND	-	ND	-	ND	-	ND	-	ND	-	ND	-	ND	-	D	+	ND	-	ND	-	ND	-	ND	-	ND	-	ND	-	ND	-	ND	-	ND	-	ND	-	ND	-
26 - 64 years	F	Y	Y	Staphylococcus aureus	Streptococcus pyogenes			ND	-	ND	-	ND	-	ND	-	ND	-	ND	-	ND	-	ND	-	ND	-	D	+	ND	-	D	+	ND	-	ND	-	D	+	ND	-	ND	-	ND	-	ND	-	ND	-	ND	-
26 - 64 years	M	N	Y					ND	-	ND	-	ND	-	ND	-	ND	-	ND	-	ND	-	ND	-	ND	-	ND	-	ND	-	ND	-	ND	-	ND	-	ND	-	ND	-	ND	-	ND	-	ND	-	ND	-	ND	-
65+ years	F	Y	Y					ND	-	ND	-	ND	-	ND	-	ND	-	ND	-	ND	-	ND	-	ND	-	ND	-	ND	-	ND	-	ND	-	ND	-	ND	-	ND	-	ND	-	ND	-	ND	-	ND	-	ND	-
65+ years	F	Y	Y					ND	-	ND	-	ND	-	ND	-	ND	-	ND	-	ND	-	ND	-	ND	-	ND	-	ND	-	ND	-	ND	-	ND	-	ND	-	ND	-	ND	-	ND	-	ND	-	ND	-	ND	-
65+ years	M	N	Y					ND	-	ND	-	ND	-	ND	-	ND	-	ND	-	ND	-	ND	-	ND	-	ND	-	ND	-	ND	-	ND	-	ND	-	ND	-	ND	-	ND	-	ND	-	ND	-	ND	-	ND	-
26 - 64 years	F	N	Y					ND	-	ND	-	ND	-	ND	-	ND	-	ND	-	ND	-	ND	-	ND	-	ND	-	ND	-	ND	-	ND	-	ND	-	ND	-	ND	-	ND	-	ND	-	ND	-	ND	-	ND	-
65+ years	F	N	Y					ND	-	ND	-	ND	-	ND	-	ND	-	ND	-	ND	-	ND	-	ND	-	ND	-	ND	-	ND	-	ND	-	ND	-	ND	-	ND	-	ND	-	ND	-	ND	-	ND	-	ND	-
65+ years	F	Unk	Y					ND	-	ND	-	ND	-	ND	-	ND	-	ND	-	ND	-	ND	-	ND	-	ND	-	ND	-	ND	-	ND	-	ND	-	ND	-	ND	-	ND	-	ND	-	ND	-	ND	-	ND	-
26 - 64 years	F	N	Y					ND	-	ND	-	ND	-	ND	-	ND	-	ND	-	ND	-	ND	-	ND	-	ND	-	ND	-	ND	-	ND	-	ND	-	ND	-	ND	-	ND	-	ND	-	ND	-	ND	-	ND	-
26 - 64 years	M	N	Y	Staphylococcus aureus				ND	-	ND	-	ND	-	ND	-	ND	-	ND	-	ND	-	ND	-	ND	-	D	+	ND	-	ND	-	ND	-	ND	-	ND	-	ND	-	ND	-	ND	-	ND	-	ND	-	ND	-
65+ years	M	N	Y					ND	-	ND	-	ND	-	ND	-	ND	-	ND	-	ND	-	ND	-	ND	-	ND	-	ND	-	ND	-	ND	-	ND	-	ND	-	ND	-	ND	-	ND	-	ND	-	ND	-	ND	-
65+ years	M	Y	Y	Staphylococcus epidermidis				ND	-	ND	-	ND	-	ND	-	ND	-	ND	-	ND	-	ND	-	ND	-	ND	-	ND	-	ND	-	ND	-	ND	-	ND	-	ND	-	ND	-	ND	-	ND	-	ND	-	ND	-
26 - 64 years	F	Unk	Y					ND	-	ND	-	ND	-	ND	-	ND	-	ND	-	ND	-	ND	-	ND	-	ND	-	ND	-	ND	-	ND	-	ND	-	ND	-	ND	-	ND	-	ND	-	ND	-	ND	-	ND	-
26 - 64 years	F	N	Y					ND	-	ND	-	ND	-	ND	-	ND	-	ND	-	ND	-	ND	-	ND	-	ND	-	ND	-	ND	-	ND	-	ND	-	ND	-	ND	-	ND	-	ND	-	ND	-	ND	-	ND	-
65+ years	F	N	Y					ND	-	ND	-	ND	-	ND	-	ND	-	ND	-	ND	-	ND	-	ND	-	ND	-	ND	-	ND	-	ND	-	ND	-	ND	-	ND	-	ND	-	ND	-	ND	-	ND	-	ND	-
65+ years	M	Unk	Y	Staphylococcus aureus				ND	-	ND	-	ND	-	ND	-	ND	-	ND	-	ND	-	ND	-	ND	-	ND	+	ND	-	ND	-	ND	-	ND	-	ND	-	ND	-	ND	-	ND	-	ND	-	ND	-	ND	-
26 - 64 years	M	Unk	Y					ND	-	ND	-	ND	-	ND	-	ND	-	ND	-	ND	-	ND	-	ND	-	ND	-	ND	-	ND	-	ND	-	ND	-	ND	-	ND	-	ND	-	ND	-	ND	-	ND	-	ND	-
65+ years	F	N	Y	CoNS (Staphylococcus epidermidis)				ND	-	ND	-	ND	-	ND	-	ND	-	ND	-	ND	-	ND	-	ND	-	ND	-	ND	-	ND	-	ND	-	ND	-	ND	-	ND	-	ND	-	ND	-	ND	-	ND	-	ND	-
65+ years	F	Y	Y	Candida albicans				ND	-	ND	-	ND	-	ND	-	ND	-	ND	-	ND	-	ND	-	ND	-	ND	-	ND	-	ND	-	ND	-	ND	-	ND	-	ND	-	ND	-	ND	-	ND	-	ND	-	ND	-
26 - 64 years	F	N	Y	Staphylococcus aureus				ND	-	ND	-	ND	-	ND	-	ND	-	ND	-	ND	-	ND	-	ND	-	D	+	ND	-	ND	-	ND	-	ND	-	ND	-	ND	-	ND	-	ND	-	ND	-	ND	-	ND	-
26 - 64 years	F	Unk	Y					ND	-	ND	-	ND	-	ND	-	ND	-	ND	-	ND	-	ND	-	ND	-	ND	-	ND	-	ND	-	ND	-	ND	-	ND	-	ND	-	ND	-	ND	-	ND	-	ND	-	ND	-
65+ years	M	N	Y	Enterobacter cloacae complex	Enterococcus faecalis			ND	-	ND	-	ND	-	D	+	ND	-	ND	-	ND	-	ND	-	ND	-	ND	-	ND	-	ND	-	ND	-	ND	-	ND	-	ND	-	ND	-	ND	+	ND	-	ND	-	ND	-
65+ years	M	N	Y					ND	-	ND	-	ND	-	ND	-	ND	-	ND	-	ND	-	ND	-	ND	-	ND	-	ND	-	ND	-	ND	-	ND	-	ND	-	ND	-	ND	-	ND	-	ND	-	ND	-	ND	-
65+ years	M	Y	Y	Streptococcus constellatus	Anaerococcus vaginalis	Finegoldia magna	Prevotella intermedia	D	+	ND	-	ND	-	ND	-	ND	-	D	+	ND	-	ND	-	ND	-	ND	-	ND	-	D	+	ND	-	ND	-	ND	-	ND	-	ND	-	ND	-	ND	-	ND	-	ND	-
5 - 15 years	M	N	Y	Staphylococcus aureus				ND	-	ND	-	ND	-	ND	-	ND	-	ND	-	ND	-	ND	-	ND	-	D	+	ND	-	ND	-	ND	-	ND	-	ND	-	ND	-	ND	-	ND	-	ND	-	ND	-	ND	-
65+ years	F	Y	Y	Staphylococcus aureus				ND	-	ND	-	ND	-	ND	-	ND	-	ND	-	ND	-	ND	-	ND	-	D	+	ND	-	ND	-	ND	-	ND	-	ND	-	ND	-	ND	-	ND	-	ND	-	ND	-	ND	-
65+ years	F	N	Y					ND	-	ND	-	ND	-	ND	-	ND	-	ND	-	ND	-	ND	-	ND	-	ND	-	ND	-	ND	-	ND	-	ND	-	ND	-	ND	-	ND	-	ND	-	ND	-	ND	-	ND	-
5 - 15 years	M	N	Y					ND	-	ND	-	ND	-	ND	-	ND	-	ND	-	ND	-	ND	-	ND	-	ND	-	ND	-	ND	-	ND	-	ND	-	ND	-	ND	-	ND	-	ND	-	ND	-	ND	-	ND	-
65+ years	M	Y	Y	Staphylococcus epidermidis	Staphylococcus epidermidis			ND	-	ND	-	ND	-	ND	-	ND	-	ND	-	ND	-	ND	-	ND	-	ND	-	ND	-	ND	-	ND	-	ND	-	ND	-	ND	-	ND	-	ND	-	ND	-	ND	-	ND	-
26 - 64 years	F	Y	Y					ND	-	ND	-	ND	-	ND	-	ND	-	ND	-	ND	-	ND	-	ND	-	ND	-	ND	-	ND	-	ND	-	ND	-	ND	-	ND	-	ND	-	ND	-	ND	-	ND	-	ND	-
5 - 15 years	F	N	Y					ND	-	ND	-	ND	-	ND	-	ND	-	ND	-	ND	-	ND	-	ND	-	ND	-	ND	-	ND	-	ND	-	ND	-	ND	-	ND	-	ND	-	ND	-	ND	-	ND	-	ND	-
65+ years	M	N	Y					ND	-	ND	-	ND	-	ND	-	ND	-	ND	-	ND	-	ND	-	ND	-	ND	-	ND	-	ND	-	ND	-	ND	-	ND	-	ND	-	ND	-	ND	-	ND	-	ND	-	ND	-
26 - 64 years	M	Y	Y	Klebsiella oxytoca				ND	-	ND	-	ND	-	ND	-	ND	-	ND	-	ND	-	ND	-	ND	-	ND	-	ND	-	ND	-	ND	-	ND	-	ND	-	ND	-	ND	-	ND	-	ND	-	ND	-	ND	-
26 - 64 years	M	N	Y					ND	-	ND	-	ND	-	ND	-	ND	-	ND	-	ND	-	ND	-	ND	-	ND	-	ND	-	ND	-	ND	-	ND	-	ND	-	ND	-	ND	-	ND	-	ND	-	ND	-	ND	-
65+ years	F	N	Y					ND	-	ND	-	ND	-	ND	-	ND	-	ND	-	ND	-	ND	-	ND	-	ND	-	ND	-	ND	-	ND	-	ND	-	ND	-	ND	-	ND	-	ND	-	ND	-	ND	-	ND	-
91 days - 4 years	M	N	Y					ND	-	ND	-	ND	-	ND	-	ND	-	ND	-	ND	-	ND	-	ND	-	ND	-	ND	-	ND	-	ND	-	ND	-	ND	-	ND	-	ND	-	ND	-	ND	-	ND	-	ND	-
26 - 64 years	M	N	Y					ND	-	ND	-	ND	-	ND	-	ND	-	ND	-	ND	-	ND	-	ND	-	ND	-	ND	-	ND	-	ND	-	ND	-	ND	-	ND	-	ND	-	ND	-	ND	-	ND	-	ND	-
26 - 64 years	F	N	Y					ND	-	ND	-	ND	-	ND	-	ND	-	ND	-	ND	-	ND	-	ND	-	ND	-	ND	-	ND	-	ND	-	ND	-	ND	-	ND	-	ND	-	ND	-	ND	-	ND	-	ND	-
5 - 15 years	F	N	Y	Staphylococcus aureus				ND	-	ND	-	ND	-	ND	-	ND	-	ND	-	ND	-	ND	-	ND	-	D	+	ND	-	ND	-	ND	-	ND	-	ND	-	ND	-	ND	-	ND	-	ND	-	ND	-	ND	-
65+ years	F	Unk	Y	Staphylococcus aureus				ND	-	ND	-	ND	-	ND	-	ND	-	ND	-	ND	-	ND	-	ND	-	D	+	ND	-	ND	-	ND	-	ND	-	ND	-	ND	-	ND	-	ND	-	ND	-	ND	-	ND	-
26 - 64 years	M	Y	Y					ND	-	ND	-	ND	-	ND	-	ND	-	ND	-	ND	-	ND	-	ND	-	ND	-	ND	-	ND	-	ND	-	ND	-	ND	-	ND	-	ND	-	ND	-	ND	-	ND	-	ND	-
65+ years	M	N	Y					ND	-	ND	-	ND	-	ND	-	ND	-	ND	-	ND	-	ND	-	ND	-	ND	-	ND	-	ND	-	ND	-	ND	-	ND	-	ND	-	ND	-	ND	-	ND	-	ND	-	ND	-
65+ years	M	N	Y					ND	-	ND	-	ND	-	ND	-	ND	-	ND	-	ND	-	ND	-	ND	-	ND	-	ND	-	ND	-	ND	-	ND	-	ND	-	ND	-	ND	-	ND	-	ND	-	ND	-	ND	-
26 - 64 years	M	N	Y					ND	-	ND	-	ND	-	ND	-	ND	-	ND	-	ND	-	ND	-	ND	-	ND	-	ND	-	ND	-	ND	-	ND	-	ND	-	ND	-	ND	-	ND	-	ND	-	ND	-	ND	-
26 - 64 years	M	Y	Y	Staphylococcus aureus				ND	-	ND	-	ND	-	ND	-	ND	-	ND	-	ND	-	ND	-	ND	-	D	+	ND	-	ND	-	ND	-	ND	-	ND	-	ND	-	ND	-	ND	-	ND	-	ND	-	ND	-
65+ years	M	Y	Y	Candida parapsilosis				ND	-	ND	-	ND	-	ND	-	ND	-	ND	-	ND	-	ND	-	ND	-	ND	-	ND	-	ND	-	ND	-	ND	-	ND	-	ND	-	ND	-	ND	-	ND	-	ND	-	ND	-
65+ years	M	N	Y					ND	-	ND	-	ND	-	ND	-	ND	-	ND	-	ND	-	ND	-	ND	-	ND	-	ND	-	ND	-	ND	-	ND	-	ND	-	ND	-	ND	-	ND	-	ND	-	ND	-	ND	-
5 - 15 years	F	N	Y					ND	-	ND	-	ND	-	ND	-	ND	-	ND	-	ND	-	ND	-	ND	-	ND	-	ND	-	ND	-	ND	-	ND	-	ND	-	ND	-	ND	-	ND	-	ND	-	ND	-	ND	-
16 - 25 years	M	Unk	Y					ND	-	ND	-	ND	-	ND	-	ND	-	ND	-	ND	-	ND	-	ND	-	ND	-	ND	-	ND	-	ND	-	ND	-	ND	-	ND	-	ND	-	ND	-	ND	-	ND	-	ND	-
26 - 64 years	M	Unk	Y					ND	-	ND	-	ND	-	ND	-	ND	-	ND	-	ND	-	ND	-	ND	-	ND	-	ND	-	ND	-	ND	-	ND	-	ND	-	ND	-	ND	-	ND	-	ND	-	ND	-	ND	-
16 - 25 years	M	N	Y					ND	-	ND	-	ND	-	ND	-	ND	-	ND	-	ND	-	ND	-	ND	-	ND	-	ND	-	ND	-	ND	-	ND	-	ND	-	ND	-	ND	-	ND	-	ND	-	ND	-	ND	-
26 - 64 years	F	N	Y					ND	-	ND	-	ND	-	ND	-	ND	-	ND	-	ND	-	ND	-	ND	-	ND	-	ND	-	ND	-	ND	-	ND	-	ND	-	ND	-	ND	-	ND	-	ND	-	ND	-	ND	-
65+ years	M	N	Y					ND	-	ND	-	ND	-	ND	-	ND	-	ND	-	ND	-	ND	-	ND	-	ND	-	ND	-	ND	-	ND	-	ND	-	ND	-	ND	-	ND	-	ND	-	ND	-	ND	-	ND	-
65+ years	F	N	Y					ND	-	ND	-	ND	-	ND	-	ND	-	ND	-	ND	-	ND	-	ND	-	ND	-	ND	-	ND	-	ND	-	ND	-	ND	-	ND	-	ND	-	ND	-	ND	-	ND	-	ND	-
65+ years	F	Y	Y					ND	-	ND	-	ND	-	ND	-	ND	-	ND	-	ND	-	ND	-	ND	-	ND	-	ND	-	ND	-	ND	-	ND	-	ND	-	ND	-	ND	-	ND	-	ND	-	ND	-	ND	-
65+ years	M	N	Y					ND	-	ND	-	ND	-	ND	-	ND	-	ND	-	ND	-	ND	-	ND	-	ND	-	ND	-	ND	-	ND	-	ND	-	ND	-	ND	-	ND	-	ND	-	ND	-	ND	-	ND	-
26 - 64 years	M	N	Y	Enterococcus faecalis				ND	-	ND	-	ND	-	D	+	ND	-	ND	-	ND	-	ND	-	ND	-	ND	-	ND	-	ND	-	ND	-	ND	-	ND	-	ND	-	ND	-	ND	-	ND	-	ND	-	ND	-
26 - 64 years	M	Unk	Y					ND	-	ND	-	ND	-	ND	-	ND	-	ND	-	ND	-	ND	-	ND	-	ND	-	ND	-	ND	-	ND	-	ND	-	ND	-	ND	-	ND	-	ND	-	ND	-	ND	-	ND	-
26 - 64 years	M	Unk	Y					ND	-	ND	-	ND	-	ND	-	ND	-	ND	-	ND	-	ND	-	ND	-	ND	-	ND	-	ND	-	ND	-	ND	-	ND	-	ND	-	ND	-	ND	-	ND	-	ND	-	ND	-
91 days - 4 years	M	N	Y					ND	-	ND	-	ND	-	ND	-	ND	-	ND	-	ND	-	ND	-	ND	-	ND	-	ND	-	ND	-	ND	-	ND	-	ND	-	ND	-	ND	-	ND	-	ND	-	ND	-	ND	-
26 - 64 years	M	N	Y					ND	-	ND	-	ND	-	ND	-	ND	-	ND	-	ND	-	ND	-	ND	-	ND	-	ND	-	ND	-	ND	-	ND	-	ND	-	ND	-	ND	-	ND	-	ND	-	ND	-	ND	-
26 - 64 years	F	N	Y					ND	-	ND	-	ND	-	ND	-	ND	-	ND	-	ND	-	ND	-	D	-	ND	-	ND	-	ND	-	ND	-	ND	-	ND	-	ND	-	ND	-	ND	-	ND	-	ND	-	ND	-
26 - 64 years	F	Unk	Y					ND	-	ND	-	ND	-	ND	-	ND	-	ND	-	ND	-	ND	-	ND	-	ND	-	ND	-	ND	-	ND	-	ND	-	ND	-	ND	-	ND	-	ND	-	ND	-	ND	-	ND	-
26 - 64 years	M	Unk	Y					ND	-	ND	-	ND	-	ND	-	ND	-	ND	-	ND	-	ND	-	ND	-	ND	-	ND	-	ND	-	ND	-	ND	-	ND	-	ND	-	ND	-	ND	-	ND	-	ND	-	ND	-
26 - 64 years	M	Y	Y					ND	-	ND	-	ND	-	ND	-	ND	-	ND	-	ND	-	ND	-	ND	-	ND	-	ND	-	ND	-	ND	-	ND	-	ND	-	ND	-	ND	-	ND	-	ND	-	ND	-	ND	-
65+ years	M	Unk	Y					ND	-	ND	-	ND	-	ND	-	ND	-	ND	-	ND	-	ND	-	ND	-	ND	-	ND	-	ND	-	ND	-	ND	-	ND	-	ND	-	ND	-	ND	-	ND	-	ND	-	ND	-
26 - 64 years	F	N	Y					ND	-	ND	-	ND	-	ND	-	ND	-	ND	-	ND	-	ND	-	ND	-	ND	-	ND	-	ND	-	ND	-	ND	-	ND	-	ND	-	ND	-	ND	-	ND	-	ND	-	ND	-
26 - 64 years	M	N	Y					ND	-	ND	-	ND	-	ND	-	ND	-	ND	-	ND	-	ND	-	ND	-	ND	-	ND	-	ND	-	ND	-	ND	-	ND	-	ND	-	ND	-	ND	-	ND	-	ND	-	ND	-
65+ years	M	Y	Y					ND	-	ND	-	ND	-	ND	-	ND	-	ND	-	ND	-	ND	-	ND	-	ND	-	ND	-	ND	-	ND	-	ND	-	ND	-	ND	-	ND	-	ND	-	ND	-	ND	-	ND	-
26 - 64 years	M	Unk	Y					ND	-	ND	-	ND	-	ND	-	ND	-	ND	-	ND	-	ND	-	ND	-	ND	-	ND	-	ND	-	ND	-	ND	-	ND	-	ND	-	ND	-	ND	-	ND	-	ND	-	ND	-
26 - 64 years	M	N	Y					ND	-	ND	-	ND	-	ND	-	ND	-	ND	-	ND	-	ND	-	ND	-	ND	-	ND	-	ND	-	ND	-	ND	-	ND	-	ND	-	ND	-	ND	-	ND	-	ND	-	ND	-
65+ years	M	Unk	Y					ND	-	ND	-	ND	-	ND	-	ND	-	ND	-	ND	-	ND	-	ND	-	ND	-	ND	-	ND	-	ND	-	ND	-	ND	-	ND	-	ND	-	ND	-	ND	-	ND	-	ND	-
65+ years	F	Unk	Y					ND	-	ND	-	ND	-	ND	-	ND	-	ND	-	ND	-	ND	-	ND	-	ND	-	ND	-	ND	-	ND	-	ND	-	ND	-	ND	-	ND	-	ND	-	ND	-	ND	-	ND	-
5 - 15 years	F	N	Y	Staphylococcus aureus				ND	-	ND	-	ND	-	ND	-	ND	-	ND	-	ND	-	ND	-	ND	-	D	+	ND	-	ND	-	ND	-	ND	-	ND	-	ND	-	ND	-	ND	-	ND	-	ND	-	ND	-
26 - 64 years	M	N	Y					ND	-	ND	-	ND	-	ND	-	ND	-	ND	-	ND	-	ND	-	ND	-	ND	-	ND	-	ND	-	ND	-	ND	-	ND	-	ND	-	ND	-	ND	-	ND	-	ND	-	ND	-
26 - 64 years	M	N	Y					ND	-	ND	-	ND	-	ND	-	ND	-	ND	-	ND	-	ND	-	ND	-	ND	-	ND	-	ND	-	ND	-	ND	-	ND	-	ND	-	ND	-	ND	-	ND	-	ND	-	ND	-
5 - 15 years	M	N	Y					ND	-	ND	-	ND	-	ND	-	ND	-	ND	-	ND	-	ND	-	ND	-	ND	-	ND	-	ND	-	ND	-	ND	-	ND	-	ND	-	ND	-	ND	-	ND	-	ND	-	ND	-
65+ years	M	N	Y	Streptococcus salivarius/vestibularis group				ND	-	ND	-	ND	-	ND	-	ND	-	ND	-	ND	-	ND	-	ND	-	ND	-	ND	-	ND	+	ND	-	ND	-	ND	-	ND	-	ND	-	ND	-	ND	-	ND	-	ND	-
26 - 64 years	F	N	Y					ND	-	ND	-	ND	-	ND	-	ND	-	ND	-	ND	-	ND	-	ND	-	ND	-	ND	-	ND	-	ND	-	ND	-	ND	-	ND	-	ND	-	ND	-	ND	-	ND	-	ND	-
91 days - 4 years	M	N	Y	Escherichia coli				ND	-	ND	-	ND	-	ND	-	ND	-	ND	-	ND	-	ND	-	ND	-	ND	-	ND	-	ND	-	ND	-	ND	-	ND	-	ND	-	ND	-	ND	-	D	+	ND	-	ND	-
65+ years	F	Unk	Y					ND	-	ND	-	ND	-	ND	-	ND	-	ND	-	ND	-	ND	-	ND	-	ND	-	ND	-	ND	-	ND	-	ND	-	ND	-	ND	-	ND	-	ND	-	ND	-	ND	-	ND	-
26 - 64 years	F	Unk	Y					ND	-	ND	-	ND	-	ND	-	ND	-	ND	-	ND	-	ND	-	ND	-	ND	-	ND	-	ND	-	ND	-	ND	-	ND	-	ND	-	ND	-	ND	-	ND	-	ND	-	ND	-
26 - 64 years	F	N	Y					ND	-	ND	-	ND	-	ND	-	ND	-	ND	-	ND	-	ND	-	ND	-	ND	-	ND	-	ND	-	ND	-	ND	-	ND	-	ND	-	ND	-	ND	-	ND	-	ND	-	ND	-
26 - 64 years	M	Y	Y	Staphylococcus epidermidis				ND	-	ND	-	ND	-	ND	-	ND	-	ND	-	ND	-	ND	-	ND	-	ND	-	ND	-	ND	-	ND	-	ND	-	ND	-	ND	-	ND	-	ND	-	ND	-	ND	-	ND	-
26 - 64 years	F	Unk	Y					ND	-	ND	-	ND	-	ND	-	ND	-	ND	-	ND	-	ND	-	ND	-	ND	-	ND	-	ND	-	ND	-	ND	-	ND	-	ND	-	ND	-	ND	-	ND	-	ND	-	ND	-
5 - 15 years	M	N	Y					ND	-	ND	-	ND	-	ND	-	ND	-	ND	-	ND	-	ND	-	ND	-	ND	-	ND	-	ND	-	ND	-	ND	-	ND	-	ND	-	ND	-	ND	-	ND	-	ND	-	ND	-
65+ years	F	Y	Y					ND	-	ND	-	ND	-	ND	-	ND	-	ND	-	ND	-	ND	-	ND	-	ND	-	ND	-	ND	-	ND	-	ND	-	ND	-	ND	-	ND	-	ND	-	ND	-	ND	-	ND	-
65+ years	M	N	Y					ND	-	ND	-	ND	-	ND	-	ND	-	ND	-	ND	-	ND	-	ND	-	ND	-	ND	-	ND	-	ND	-	ND	-	ND	-	ND	-	ND	-	ND	-	ND	-	ND	-	ND	-
65+ years	M	Y	Y	Escherichia coli				ND	-	ND	-	ND	-	ND	-	ND	-	ND	-	ND	-	ND	-	ND	-	D	-	ND	-	ND	-	ND	-	ND	-	ND	-	ND	-	ND	-	ND	-	D	+	ND	-	ND	-
16 - 25 years	M	N	Y					ND	-	ND	-	ND	-	ND	-	ND	-	ND	-	ND	-	ND	-	ND	-	ND	-	ND	-	ND	-	ND	-	ND	-	ND	-	ND	-	ND	-	ND	-	ND	-	ND	-	ND	-
65+ years	M	Y	Y					ND	-	ND	-	ND	-	ND	-	ND	-	ND	-	ND	-	ND	-	ND	-	ND	-	ND	-	ND	-	ND	-	ND	-	ND	-	ND	-	ND	-	ND	-	ND	-	ND	-	ND	-
26 - 64 years	M	N	Y					ND	-	ND	-	ND	-	ND	-	ND	-	ND	-	ND	-	ND	-	ND	-	ND	-	ND	-	ND	-	ND	-	ND	-	ND	-	ND	-	ND	-	ND	-	ND	-	ND	-	ND	-
65+ years	M	Y	Y					ND	-	ND	-	ND	-	ND	-	ND	-	ND	-	ND	-	ND	-	ND	-	ND	-	ND	-	ND	-	ND	-	ND	-	ND	-	ND	-	ND	-	ND	-	ND	-	ND	-	ND	-
65+ years	F	N	Y					ND	-	ND	-	ND	-	ND	-	ND	-	ND	-	ND	-	ND	-	ND	-	ND	-	ND	-	ND	-	ND	-	ND	-	ND	-	ND	-	ND	-	ND	-	ND	-	ND	-	ND	-
65+ years	M	Unk	Y					ND	-	ND	-	ND	-	ND	-	ND	-	ND	-	ND	-	ND	-	ND	-	ND	-	ND	-	ND	-	ND	-	ND	-	ND	-	ND	-	ND	-	ND	-	ND	-	ND	-	ND	-
26 - 64 years	M	N	Y					ND	-	ND	-	ND	-	ND	-	ND	-	ND	-	ND	-	ND	-	ND	-	ND	-	ND	-	ND	-	ND	-	ND	-	ND	-	ND	-	ND	-	ND	-	ND	-	ND	-	ND	-
26 - 64 years	F	N	Y					ND	-	ND	-	ND	-	ND	-	ND	-	ND	-	ND	-	ND	-	ND	-	ND	-	ND	-	ND	-	ND	-	ND	-	ND	-	ND	-	ND	-	ND	-	ND	-	ND	-	ND	-
26 - 64 years	M	Unk	Y					ND	-	ND	-	ND	-	ND	-	ND	-	ND	-	ND	-	ND	-	ND	-	ND	-	ND	-	ND	-	ND	-	ND	-	ND	-	ND	-	ND	-	ND	-	ND	-	ND	-	ND	-
26 - 64 years	M	N	Y					ND	-	ND	-	ND	-	ND	-	ND	-	ND	-	ND	-	ND	-	ND	-	ND	-	ND	-	ND	-	ND	-	ND	-	ND	-	ND	-	ND	-	ND	-	ND	-	ND	-	ND	-
26 - 64 years	F	Y	Y					ND	-	ND	-	ND	-	ND	-	ND	-	ND	-	ND	-	ND	-	ND	-	ND	-	ND	-	ND	-	ND	-	ND	-	ND	-	ND	-	ND	-	ND	-	ND	-	ND	-	ND	-
65+ years	M	N	Y					ND	-	ND	-	ND	-	ND	-	ND	-	ND	-	ND	-	ND	-	ND	-	ND	-	ND	-	ND	-	ND	-	ND	-	ND	-	ND	-	ND	-	ND	-	ND	-	ND	-	ND	-
26 - 64 years	M	Unk	Y					ND	-	ND	-	ND	-	ND	-	ND	-	ND	-	ND	-	ND	-	ND	-	ND	-	ND	-	ND	-	ND	-	ND	-	ND	-	ND	-	ND	-	ND	-	ND	-	ND	-	ND	-
16 - 25 years	M	N	Y	Staphylococcus aureus				ND	-	ND	-	ND	-	ND	-	ND	-	ND	-	ND	-	ND	-	ND	-	D	+	ND	-	ND	-	ND	-	ND	-	ND	-	ND	-	ND	-	ND	-	ND	-	ND	-	ND	-
26 - 64 years	M	N	Y					ND	-	ND	-	ND	-	ND	-	ND	-	ND	-	ND	-	ND	-	ND	-	ND	-	ND	-	ND	-	ND	-	ND	-	ND	-	ND	-	ND	-	ND	-	ND	-	ND	-	ND	-
26 - 64 years	M	N	Y					ND	-	ND	-	ND	-	ND	-	ND	-	ND	-	ND	-	ND	-	ND	-	ND	-	ND	-	ND	-	ND	-	ND	-	ND	-	ND	-	ND	-	ND	-	ND	-	ND	-	ND	-
16 - 25 years	M	N	Y					ND	-	ND	-	ND	-	ND	-	ND	-	ND	-	ND	-	ND	-	ND	-	ND	-	ND	-	ND	-	ND	-	ND	-	ND	-	ND	-	ND	-	ND	-	ND	-	ND	-	ND	-
26 - 64 years	F	Unk	Y					ND	-	ND	-	ND	-	ND	-	ND	-	ND	-	ND	-	ND	-	ND	-	ND	-	ND	-	ND	-	ND	-	ND	-	ND	-	ND	-	ND	-	ND	-	ND	-	ND	-	ND	-
65+ years	M	N	Y					ND	-	ND	-	ND	-	ND	-	ND	-	ND	-	ND	-	ND	-	ND	-	ND	-	ND	-	ND	-	ND	-	ND	-	ND	-	ND	-	ND	-	ND	-	ND	-	ND	-	ND	-
26 - 64 years	M	N	Y					ND	-	ND	-	ND	-	ND	-	D	-	ND	-	ND	-	ND	-	ND	-	ND	-	ND	-	ND	-	ND	-	ND	-	ND	-	ND	-	ND	-	ND	-	ND	-	ND	-	ND	-
26 - 64 years	F	Y	Y					ND	-	ND	-	ND	-	ND	-	ND	-	ND	-	ND	-	ND	-	ND	-	ND	-	ND	-	ND	-	ND	-	ND	-	ND	-	ND	-	ND	-	ND	-	ND	-	ND	-	ND	-
65+ years	F	N	Y	Staphylococcus aureus				ND	-	ND	-	ND	-	ND	-	ND	-	ND	-	ND	-	ND	-	ND	-	D	+	ND	-	ND	-	ND	-	ND	-	ND	-	ND	-	ND	-	ND	-	ND	-	ND	-	ND	-
65+ years	M	Y	Y					ND	-	ND	-	ND	-	ND	-	ND	-	ND	-	ND	-	ND	-	ND	-	ND	-	ND	-	D	-	ND	-	ND	-	ND	-	ND	-	ND	-	ND	-	ND	-	ND	-	ND	-
5 - 15 years	M	N	Y					ND	-	ND	-	ND	-	ND	-	ND	-	ND	-	ND	-	ND	-	ND	-	ND	-	ND	-	ND	-	ND	-	ND	-	ND	-	ND	-	ND	-	ND	-	ND	-	ND	-	ND	-
65+ years	F	Unk	Y					ND	-	ND	-	ND	-	ND	-	ND	-	ND	-	ND	-	ND	-	ND	-	ND	-	ND	-	ND	-	ND	-	ND	-	ND	-	ND	-	ND	-	ND	-	ND	-	ND	-	ND	-
65+ years	F	Y	Y	Escherichia coli				ND	-	ND	-	ND	-	ND	-	ND	-	ND	-	ND	-	ND	-	ND	-	ND	-	ND	-	ND	-	ND	-	ND	-	ND	-	ND	-	ND	-	ND	-	D	+	ND	-	ND	-
65+ years	M	Unk	Y					ND	-	ND	-	ND	-	ND	-	ND	-	ND	-	ND	-	ND	-	ND	-	ND	-	ND	-	ND	-	ND	-	ND	-	ND	-	ND	-	ND	-	ND	-	ND	-	ND	-	ND	-
26 - 64 years	F	Y	Y	Escherichia coli				ND	-	ND	-	ND	-	ND	-	ND	-	ND	-	ND	-	ND	-	ND	-	ND	-	ND	-	ND	-	ND	-	ND	-	ND	-	ND	-	ND	-	ND	-	D	+	ND	-	ND	-
26 - 64 years	M	Y	Y					ND	-	ND	-	ND	-	ND	-	ND	-	ND	-	ND	-	ND	-	ND	-	ND	-	ND	-	ND	-	ND	-	ND	-	ND	-	ND	-	ND	-	ND	-	ND	-	ND	-	ND	-
91 days - 4 years	F	N	Y					ND	-	ND	-	ND	-	ND	-	ND	-	ND	-	ND	-	ND	-	ND	-	ND	-	ND	-	ND	-	ND	-	ND	-	ND	-	ND	-	ND	-	ND	-	ND	-	ND	-	D	-
65+ years	F	Y	Y					ND	-	ND	-	ND	-	ND	-	ND	-	ND	-	ND	-	ND	-	ND	-	ND	-	ND	-	ND	-	ND	-	ND	-	ND	-	ND	-	ND	-	ND	-	ND	-	ND	-	ND	-
65+ years	F	N	Y					ND	-	ND	-	ND	-	ND	-	ND	-	ND	-	ND	-	ND	-	ND	-	ND	-	ND	-	D	-	ND	-	ND	-	ND	-	ND	-	ND	-	ND	-	ND	-	ND	-	ND	-
26 - 64 years	M	N	Y					ND	-	ND	-	ND	-	ND	-	ND	-	ND	-	ND	-	ND	-	ND	-	ND	-	ND	-	ND	-	ND	-	ND	-	ND	-	ND	-	ND	-	ND	-	ND	-	ND	-	ND	-
65+ years	M	Y	Y	Streptococcus dysgalactiae				ND	-	ND	-	ND	-	ND	-	ND	-	ND	-	ND	-	ND	-	ND	-	ND	-	ND	-	D	+	ND	-	ND	-	ND	-	ND	-	ND	-	ND	-	ND	-	ND	-	ND	-
65+ years	M	Y	Y	Staphylococcus aureus	Staphylococcus aureus			ND	-	ND	-	ND	-	ND	-	ND	-	ND	-	ND	-	ND	-	ND	-	D	+	ND	-	ND	-	ND	-	ND	-	ND	-	ND	-	ND	-	ND	-	ND	-	ND	-	ND	-
26 - 64 years	M	N	Y					ND	-	ND	-	ND	-	ND	-	ND	-	ND	-	ND	-	ND	-	ND	-	ND	-	ND	-	ND	-	ND	-	ND	-	ND	-	ND	-	ND	-	ND	-	ND	-	ND	-	ND	-
26 - 64 years	M	Unk	Y					ND	-	ND	-	ND	-	ND	-	ND	-	ND	-	ND	-	ND	-	ND	-	ND	-	ND	-	ND	-	ND	-	ND	-	ND	-	ND	-	ND	-	ND	-	ND	-	ND	-	ND	-
26 - 64 years	M	N	Y					ND	-	ND	-	ND	-	ND	-	ND	-	ND	-	ND	-	ND	-	ND	-	ND	-	ND	-	ND	-	ND	-	ND	-	ND	-	ND	-	ND	-	ND	-	ND	-	ND	-	ND	-
26 - 64 years	F	Y	Y					ND	-	ND	-	ND	-	ND	-	ND	-	ND	-	ND	-	ND	-	ND	-	ND	-	ND	-	ND	-	ND	-	ND	-	ND	-	ND	-	ND	-	ND	-	ND	-	ND	-	ND	-
65+ years	F	Y	Y					ND	-	ND	-	ND	-	ND	-	ND	-	ND	-	ND	-	ND	-	ND	-	ND	-	ND	-	ND	-	ND	-	ND	-	ND	-	ND	-	ND	-	ND	-	ND	-	ND	-	ND	-
26 - 64 years	M	N	Y					ND	-	ND	-	ND	-	ND	-	ND	-	ND	-	ND	-	ND	-	ND	-	ND	-	ND	-	ND	-	ND	-	ND	-	ND	-	ND	-	ND	-	ND	-	ND	-	ND	-	ND	-
26 - 64 years	F	N	Y					ND	-	ND	-	ND	-	ND	-	ND	-	ND	-	ND	-	ND	-	ND	-	ND	-	ND	-	ND	-	ND	-	ND	-	ND	-	ND	-	ND	-	ND	-	ND	-	ND	-	ND	-
26 - 64 years	M	Y	Y					ND	-	ND	-	ND	-	ND	-	ND	-	ND	-	ND	-	ND	-	ND	-	ND	-	ND	-	ND	-	ND	-	ND	-	ND	-	ND	-	ND	-	ND	-	ND	-	ND	-	ND	-
65+ years	M	N	Y					ND	-	ND	-	ND	-	ND	-	ND	-	ND	-	ND	-	ND	-	ND	-	ND	-	ND	-	ND	-	ND	-	ND	-	ND	-	ND	-	ND	-	ND	-	ND	-	ND	-	ND	-
65+ years	M	N	Y					ND	-	ND	-	ND	-	ND	-	ND	-	ND	-	ND	-	ND	-	ND	-	ND	-	ND	-	ND	-	ND	-	ND	-	ND	-	ND	-	ND	-	ND	-	ND	-	ND	-	ND	-
26 - 64 years	F	N	Y					ND	-	ND	-	ND	-	ND	-	ND	-	ND	-	ND	-	ND	-	ND	-	ND	-	ND	-	ND	-	ND	-	ND	-	ND	-	ND	-	ND	-	ND	-	ND	-	ND	-	ND	-
65+ years	M	N	Y					ND	-	ND	-	ND	-	ND	-	ND	-	ND	-	ND	-	ND	-	ND	-	ND	-	ND	-	ND	-	ND	-	ND	-	ND	-	ND	-	ND	-	ND	-	ND	-	ND	-	ND	-
26 - 64 years	M	Y	Y					ND	-	ND	-	ND	-	ND	-	ND	-	ND	-	ND	-	ND	-	ND	-	ND	-	ND	-	ND	-	ND	-	ND	-	ND	-	ND	-	ND	-	ND	-	ND	-	ND	-	ND	-
26 - 64 years	M	Y	Y	Staphylococcus aureus				ND	-	ND	-	ND	-	ND	-	ND	-	ND	-	ND	-	ND	-	ND	-	D	+	ND	-	ND	-	ND	-	ND	-	ND	-	ND	-	ND	-	ND	-	ND	-	ND	-	ND	-
26 - 64 years	M	Y	Y					ND	-	ND	-	ND	-	ND	-	ND	-	ND	-	ND	-	ND	-	ND	-	ND	-	ND	-	ND	-	ND	-	ND	-	ND	-	ND	-	ND	-	ND	-	ND	-	ND	-	ND	-
65+ years	M	N	Y	Staphylococcus epidermidis				ND	-	ND	-	ND	-	ND	-	ND	-	ND	-	ND	-	ND	-	ND	-	ND	-	ND	-	ND	-	ND	-	ND	-	ND	-	ND	-	ND	-	ND	-	ND	-	ND	-	ND	-
26 - 64 years	F	Y	Y					ND	-	ND	-	ND	-	ND	-	ND	-	ND	-	ND	-	ND	-	ND	-	ND	-	ND	-	ND	-	ND	-	ND	-	ND	-	ND	-	ND	-	ND	-	ND	-	ND	-	ND	-
26 - 64 years	F	N	Y					ND	-	ND	-	ND	-	ND	-	ND	-	ND	-	ND	-	ND	-	ND	-	ND	-	ND	-	ND	-	ND	-	ND	-	ND	-	ND	-	ND	-	ND	-	ND	-	ND	-	ND	-
26 - 64 years	M	Unk	Y					ND	-	ND	-	ND	-	ND	-	ND	-	ND	-	ND	-	ND	-	ND	-	ND	-	ND	-	ND	-	ND	-	ND	-	ND	-	ND	-	ND	-	ND	-	ND	-	ND	-	ND	-
65+ years	F	Y	Y					ND	-	ND	-	ND	-	ND	-	ND	-	ND	-	ND	-	ND	-	ND	-	ND	-	ND	-	ND	-	ND	-	ND	-	ND	-	ND	-	ND	-	ND	-	ND	-	ND	-	ND	-
65+ years	M	N	Y					ND	-	ND	-	ND	-	ND	-	ND	-	ND	-	ND	-	ND	-	ND	-	ND	-	ND	-	ND	-	ND	-	ND	-	ND	-	ND	-	ND	-	ND	-	ND	-	ND	-	ND	-
26 - 64 years	M	N	Y					ND	-	ND	-	ND	-	ND	-	ND	-	ND	-	ND	-	ND	-	ND	-	ND	-	ND	-	ND	-	ND	-	ND	-	ND	-	ND	-	ND	-	ND	-	ND	-	ND	-	ND	-
65+ years	F	Y	Y					ND	-	ND	-	ND	-	ND	-	ND	-	ND	-	ND	-	ND	-	ND	-	ND	-	ND	-	ND	-	ND	-	ND	-	ND	-	ND	-	ND	-	ND	-	ND	-	ND	-	ND	-
65+ years	M	Y	Y					ND	-	ND	-	ND	-	ND	-	ND	-	ND	-	ND	-	ND	-	ND	-	ND	-	ND	-	ND	-	ND	-	ND	-	ND	-	ND	-	ND	-	ND	-	ND	-	ND	-	ND	-
26 - 64 years	M	Unk	Y					ND	-	ND	-	ND	-	ND	-	ND	-	ND	-	ND	-	ND	-	ND	-	ND	-	ND	-	ND	-	ND	-	ND	-	ND	-	ND	-	ND	-	ND	-	ND	-	ND	-	ND	-
26 - 64 years	M	N	Y					ND	-	ND	-	ND	-	ND	-	ND	-	ND	-	ND	-	ND	-	ND	-	ND	-	ND	-	ND	-	ND	-	ND	-	ND	-	ND	-	ND	-	ND	-	ND	-	ND	-	ND	-
26 - 64 years	M	N	Y					ND	-	ND	-	ND	-	ND	-	ND	-	ND	-	ND	-	ND	-	ND	-	ND	-	ND	-	ND	-	ND	-	ND	-	ND	-	ND	-	ND	-	ND	-	ND	-	ND	-	ND	-
26 - 64 years	M	N	Y					ND	-	ND	-	ND	-	ND	-	ND	-	ND	-	ND	-	ND	-	ND	-	ND	-	ND	-	ND	-	ND	-	ND	-	ND	-	ND	-	ND	-	ND	-	ND	-	ND	-	ND	-
65+ years	F	Y	Y					ND	-	ND	-	ND	-	ND	-	ND	-	ND	-	ND	-	ND	-	ND	-	ND	-	ND	-	ND	-	ND	-	ND	-	ND	-	ND	-	ND	-	ND	-	ND	-	ND	-	ND	-
65+ years	M	Unk	Y					ND	-	ND	-	ND	-	ND	-	ND	-	ND	-	ND	-	ND	-	ND	-	ND	-	ND	-	ND	-	ND	-	ND	-	ND	-	ND	-	ND	-	ND	-	ND	-	ND	-	ND	-
26 - 64 years	M	N	Y					ND	-	ND	-	ND	-	ND	-	ND	-	ND	-	ND	-	ND	-	ND	-	ND	-	ND	-	ND	-	ND	-	ND	-	ND	-	ND	-	ND	-	ND	-	ND	-	ND	-	ND	-
65+ years	M	N	Y					ND	-	ND	-	ND	-	ND	-	ND	-	ND	-	ND	-	ND	-	ND	-	ND	-	ND	-	ND	-	ND	-	ND	-	ND	-	ND	-	ND	-	ND	-	ND	-	ND	-	ND	-
65+ years	M	Y	Y					ND	-	ND	-	ND	-	ND	-	ND	-	ND	-	ND	-	ND	-	ND	-	ND	-	ND	-	ND	-	ND	-	ND	-	ND	-	ND	-	ND	-	ND	-	ND	-	ND	-	ND	-
65+ years	M	Y	Y					ND	-	ND	-	ND	-	ND	-	ND	-	ND	-	ND	-	ND	-	ND	-	ND	-	ND	-	ND	-	ND	-	ND	-	ND	-	ND	-	ND	-	ND	-	ND	-	ND	-	ND	-
26 - 64 years	F	N	Y					ND	-	ND	-	ND	-	ND	-	ND	-	ND	-	ND	-	ND	-	ND	-	ND	-	ND	-	ND	-	ND	-	ND	-	ND	-	ND	-	ND	-	ND	-	ND	-	ND	-	ND	-
65+ years	F	Y	Y	Candida albicans				ND	-	ND	-	ND	-	ND	-	ND	-	ND	-	ND	-	ND	-	ND	-	ND	-	ND	-	ND	-	ND	-	ND	-	ND	-	ND	-	ND	-	ND	-	ND	-	ND	-	ND	-
26 - 64 years	F	Y	Y					ND	-	ND	-	ND	-	ND	-	ND	-	ND	-	ND	-	ND	-	ND	-	ND	-	ND	-	ND	-	ND	-	ND	-	ND	-	ND	-	ND	-	ND	-	ND	-	ND	-	ND	-
26 - 64 years	F	Y	Y					ND	-	ND	-	ND	-	ND	-	ND	-	ND	-	ND	-	ND	-	ND	-	ND	-	ND	-	ND	-	ND	-	ND	-	ND	-	ND	-	ND	-	ND	-	ND	-	ND	-	ND	-
5 - 15 years	M	N	Y					ND	-	ND	-	ND	-	ND	-	ND	-	ND	-	ND	-	ND	-	ND	-	ND	-	ND	-	ND	-	ND	-	ND	-	ND	-	ND	-	ND	-	ND	-	ND	-	ND	-	ND	-
26 - 64 years	F	Y	Y					ND	-	ND	-	ND	-	ND	-	ND	-	ND	-	ND	-	ND	-	ND	-	ND	-	ND	-	ND	-	ND	-	ND	-	ND	-	ND	-	ND	-	ND	-	ND	-	ND	-	ND	-
65+ years	F	N	Y					ND	-	ND	-	ND	-	ND	-	ND	-	ND	-	ND	-	ND	-	ND	-	ND	-	ND	-	ND	-	ND	-	ND	-	ND	-	ND	-	ND	-	ND	-	ND	-	ND	-	ND	-
65+ years	F	Y	Y					ND	-	ND	-	ND	-	ND	-	ND	-	ND	-	ND	-	ND	-	ND	-	ND	-	ND	-	ND	-	ND	-	ND	-	ND	-	ND	-	ND	-	ND	-	ND	-	ND	-	ND	-
26 - 64 years	F	N	Y					ND	-	ND	-	ND	-	ND	-	ND	-	ND	-	ND	-	ND	-	ND	-	ND	-	ND	-	ND	-	ND	-	ND	-	ND	-	ND	-	ND	-	ND	-	ND	-	ND	-	ND	-
26 - 64 years	M	N	Y	Staphylococcus aureus				ND	-	ND	-	ND	-	ND	-	ND	-	ND	-	ND	-	ND	-	ND	-	D	+	ND	-	ND	-	ND	-	ND	-	ND	-	ND	-	ND	-	ND	-	ND	-	ND	-	ND	-
26 - 64 years	F	Unk	Y					ND	-	ND	-	ND	-	ND	-	ND	-	ND	-	ND	-	ND	-	ND	-	ND	-	ND	-	ND	-	ND	-	ND	-	ND	-	ND	-	ND	-	ND	-	ND	-	ND	-	ND	-
26 - 64 years	F	N	Y					ND	-	ND	-	ND	-	ND	-	ND	-	ND	-	ND	-	ND	-	ND	-	ND	-	ND	-	ND	-	ND	-	ND	-	ND	-	ND	-	ND	-	ND	-	ND	-	ND	-	ND	-
26 - 64 years	M	N	Y	Streptococcus dysgalactiae				ND	-	ND	-	ND	-	ND	-	ND	-	ND	-	ND	-	ND	-	ND	-	ND	-	ND	-	D	+	ND	-	ND	-	ND	-	ND	-	ND	-	ND	-	ND	-	ND	-	ND	-
65+ years	F	Y	Y					ND	-	ND	-	ND	-	ND	-	ND	-	ND	-	ND	-	ND	-	ND	-	D	-	ND	-	ND	-	ND	-	ND	-	ND	-	ND	-	ND	-	ND	-	ND	-	ND	-	ND	-
65+ years	F	N	Y					ND	-	ND	-	ND	-	ND	-	ND	-	ND	-	ND	-	ND	-	ND	-	ND	-	ND	-	ND	-	ND	-	ND	-	ND	-	ND	-	ND	-	ND	-	ND	-	ND	-	ND	-
26 - 64 years	M	N	Y					ND	-	ND	-	ND	-	ND	-	ND	-	ND	-	ND	-	ND	-	ND	-	ND	-	ND	-	ND	-	ND	-	ND	-	ND	-	ND	-	ND	-	ND	-	ND	-	ND	-	ND	-
65+ years	F	N	Y					ND	-	ND	-	ND	-	ND	-	ND	-	ND	-	ND	-	ND	-	ND	-	ND	-	ND	-	ND	-	ND	-	ND	-	ND	-	ND	-	ND	-	ND	-	ND	-	ND	-	ND	-
26 - 64 years	M	N	Y					ND	-	ND	-	ND	-	ND	-	ND	-	ND	-	ND	-	ND	-	ND	-	ND	-	ND	-	ND	-	ND	-	ND	-	ND	-	ND	-	ND	-	ND	-	ND	-	ND	-	ND	-
91 days - 4 years	F	N	Y	Kingella kingae				ND	-	ND	-	ND	-	ND	-	ND	-	ND	-	ND	-	ND	-	ND	-	ND	-	ND	-	ND	-	ND	-	ND	-	ND	-	ND	-	ND	-	ND	-	ND	-	ND	-	D	+
26 - 64 years	M	N	Y					ND	-	ND	-	ND	-	ND	-	ND	-	ND	-	ND	-	ND	-	ND	-	ND	-	ND	-	ND	-	ND	-	ND	-	ND	-	ND	-	ND	-	ND	-	ND	-	ND	-	ND	-
26 - 64 years	M	N	Y					ND	-	ND	-	ND	-	ND	-	ND	-	ND	-	ND	-	ND	-	ND	-	ND	-	ND	-	ND	-	ND	-	ND	-	ND	-	ND	-	ND	-	ND	-	ND	-	ND	-	ND	-
65+ years	F	Y	Y					ND	-	ND	-	ND	-	ND	-	ND	-	ND	-	ND	-	ND	-	ND	-	ND	-	ND	-	ND	-	ND	-	ND	-	ND	-	ND	-	ND	-	ND	-	ND	-	ND	-	ND	-
26 - 64 years	M	N	Y					ND	-	ND	-	ND	-	ND	-	ND	-	ND	-	ND	-	ND	-	ND	-	ND	-	ND	-	ND	-	ND	-	ND	-	ND	-	ND	-	ND	-	ND	-	ND	-	ND	-	ND	-
65+ years	F	Unk	Y					ND	-	ND	-	ND	-	ND	-	ND	-	ND	-	ND	-	ND	-	ND	-	ND	-	ND	-	ND	-	ND	-	ND	-	ND	-	ND	-	ND	-	ND	-	ND	-	ND	-	ND	-
65+ years	F	Y	Y					ND	-	ND	-	ND	-	ND	-	ND	-	ND	-	ND	-	ND	-	ND	-	ND	-	ND	-	ND	-	ND	-	ND	-	ND	-	ND	-	ND	-	ND	-	ND	-	ND	-	ND	-
65+ years	M	N	Y					ND	-	ND	-	ND	-	ND	-	ND	-	ND	-	ND	-	ND	-	ND	-	ND	-	ND	-	ND	-	ND	-	ND	-	ND	-	ND	-	ND	-	ND	-	ND	-	ND	-	ND	-
65+ years	M	Y	Y					ND	-	ND	-	ND	-	ND	-	ND	-	ND	-	ND	-	ND	-	ND	-	ND	-	ND	-	ND	-	ND	-	ND	-	ND	-	ND	-	ND	-	ND	-	ND	-	ND	-	ND	-
65+ years	F	Unk	Y					ND	-	ND	-	ND	-	ND	-	ND	-	ND	-	ND	-	ND	-	ND	-	ND	-	ND	-	ND	-	ND	-	ND	-	ND	-	ND	-	ND	-	ND	-	ND	-	ND	-	ND	-
5 - 15 years	M	N	Y					ND	-	ND	-	ND	-	ND	-	ND	-	ND	-	ND	-	ND	-	ND	-	ND	-	ND	-	ND	-	ND	-	ND	-	ND	-	ND	-	ND	-	ND	-	ND	-	ND	-	ND	-
65+ years	M	N	Y					ND	-	ND	-	ND	-	ND	-	ND	-	ND	-	ND	-	ND	-	ND	-	ND	-	ND	-	ND	-	ND	-	ND	-	ND	-	ND	-	ND	-	ND	-	ND	-	ND	-	ND	-
65+ years	M	N	Y					ND	-	ND	-	ND	-	ND	-	ND	-	ND	-	ND	-	ND	-	ND	-	ND	-	ND	-	ND	-	ND	-	ND	-	ND	-	ND	-	ND	-	ND	-	ND	-	ND	-	ND	-
26 - 64 years	M	Y	Y					ND	-	ND	-	ND	-	ND	-	ND	-	ND	-	ND	-	ND	-	ND	-	ND	-	ND	-	ND	-	ND	-	ND	-	ND	-	ND	-	ND	-	ND	-	ND	-	ND	-	ND	-
26 - 64 years	F	Y	Y					ND	-	ND	-	ND	-	ND	-	ND	-	ND	-	ND	-	ND	-	ND	-	ND	-	ND	-	ND	-	ND	-	ND	-	ND	-	ND	-	ND	-	ND	-	ND	-	ND	-	ND	-
26 - 64 years	M	N	Y	Streptococcus dygalactiae				ND	-	ND	-	ND	-	ND	-	ND	-	ND	-	ND	-	ND	-	ND	-	ND	-	ND	-	D	+	ND	-	ND	-	ND	-	ND	-	ND	-	ND	-	ND	-	ND	-	ND	-
26 - 64 years	F	Unk	Y	Staphylococcus epidermidis				ND	-	ND	-	ND	-	ND	-	ND	-	ND	-	ND	-	ND	-	ND	-	ND	-	ND	-	ND	-	ND	-	ND	-	ND	-	ND	-	ND	-	ND	-	ND	-	ND	-	ND	-
65+ years	F	Y	Y					ND	-	ND	-	ND	-	ND	-	ND	-	ND	-	ND	-	ND	-	ND	-	ND	-	ND	-	ND	-	ND	-	ND	-	ND	-	ND	-	ND	-	ND	-	ND	-	ND	-	ND	-
26 - 64 years	M	N	Y					ND	-	ND	-	ND	-	ND	-	ND	-	ND	-	ND	-	ND	-	ND	-	ND	-	ND	-	ND	-	ND	-	ND	-	ND	-	ND	-	ND	-	ND	-	ND	-	ND	-	ND	-
26 - 64 years	M	N	Y					ND	-	ND	-	ND	-	ND	-	ND	-	ND	-	ND	-	ND	-	ND	-	ND	-	ND	-	ND	-	ND	-	ND	-	ND	-	ND	-	ND	-	ND	-	ND	-	ND	-	ND	-
65+ years	F	Y	Y	Streptococcus anginosus				ND	-	ND	-	ND	-	ND	-	ND	-	ND	-	ND	-	ND	-	ND	-	ND	-	ND	-	D	+	ND	-	ND	-	ND	-	ND	-	ND	-	ND	-	ND	-	ND	-	ND	-
65+ years	F	Unk	Y					ND	-	ND	-	ND	-	ND	-	ND	-	ND	-	ND	-	ND	-	ND	-	ND	-	ND	-	ND	-	ND	-	ND	-	ND	-	ND	-	ND	-	ND	-	ND	-	ND	-	ND	-
26 - 64 years	F	N	Y	Staphylococcus aureus				ND	-	ND	-	ND	-	ND	-	ND	-	ND	-	ND	-	ND	-	ND	-	D	+	ND	-	ND	-	ND	-	ND	-	ND	-	ND	-	ND	-	ND	-	ND	-	ND	-	ND	-
26 - 64 years	M	Unk	Y	Propionibacterium acnes				ND	-	ND	-	ND	-	ND	-	ND	-	ND	-	ND	-	ND	-	ND	-	ND	-	ND	-	ND	-	ND	-	ND	-	ND	-	ND	-	ND	-	ND	-	ND	-	ND	-	ND	-
65+ years	M	N	Y	Staphylococcus aureus				ND	-	ND	-	ND	-	ND	-	ND	-	ND	-	ND	-	ND	-	ND	-	D	+	ND	-	ND	-	ND	-	ND	-	ND	-	ND	-	ND	-	ND	-	ND	-	ND	-	ND	-
5 - 15 years	F	N	Y	Staphylococcus aureus				ND	-	ND	-	ND	-	ND	-	ND	-	ND	-	ND	-	ND	-	ND	-	D	+	ND	-	ND	-	ND	-	ND	-	ND	-	ND	-	ND	-	ND	-	ND	-	ND	-	ND	-
91 days - 4 years	M	N	Y					ND	-	ND	-	ND	-	ND	-	ND	-	ND	-	ND	-	ND	-	ND	-	ND	-	ND	-	ND	-	ND	-	ND	-	ND	-	ND	-	ND	-	ND	-	ND	-	ND	-	ND	-
26 - 64 years	M	N	Y					ND	-	ND	-	ND	-	ND	-	ND	-	ND	-	ND	-	ND	-	ND	-	ND	-	ND	-	ND	-	ND	-	ND	-	ND	-	ND	-	ND	-	ND	-	ND	-	ND	-	ND	-
26 - 64 years	M	N	Y					ND	-	ND	-	ND	-	ND	-	ND	-	ND	-	ND	-	ND	-	ND	-	ND	-	ND	-	ND	-	ND	-	ND	-	ND	-	ND	-	ND	-	ND	-	ND	-	ND	-	ND	-
26 - 64 years	F	N	Y					ND	-	ND	-	ND	-	ND	-	ND	-	ND	-	ND	-	ND	-	ND	-	ND	-	ND	-	ND	-	ND	-	ND	-	ND	-	ND	-	ND	-	ND	-	ND	-	ND	-	ND	-
65+ years	F	N	Y					ND	-	ND	-	ND	-	ND	-	ND	-	ND	-	ND	-	ND	-	ND	-	ND	-	ND	-	ND	-	ND	-	ND	-	ND	-	ND	-	ND	-	ND	-	ND	-	ND	-	ND	-
26 - 64 years	F	N	Y	Klebsiella pneumoniae				ND	-	ND	-	ND	-	ND	-	ND	-	ND	-	ND	-	ND	-	ND	-	ND	-	ND	-	ND	-	ND	-	ND	-	ND	-	ND	-	ND	-	ND	-	ND	-	ND	-	ND	-
65+ years	M	Y	Y	Staphylococcus aureus				ND	-	ND	-	ND	-	ND	-	ND	-	ND	-	ND	-	ND	-	ND	-	D	+	ND	-	ND	-	ND	-	ND	-	ND	-	ND	-	ND	-	ND	-	ND	-	ND	-	ND	-
65+ years	M	N	Y					ND	-	ND	-	ND	-	ND	-	ND	-	ND	-	ND	-	ND	-	ND	-	ND	-	ND	-	ND	-	ND	-	ND	-	ND	-	ND	-	ND	-	ND	-	ND	-	ND	-	ND	-
65+ years	M	N	Y					ND	-	ND	-	ND	-	ND	-	ND	-	ND	-	ND	-	ND	-	ND	-	ND	-	ND	-	ND	-	ND	-	ND	-	ND	-	ND	-	ND	-	ND	-	ND	-	ND	-	ND	-
5 - 15 years	F	N	Y					ND	-	ND	-	ND	-	ND	-	ND	-	ND	-	ND	-	ND	-	ND	-	ND	-	ND	-	ND	-	ND	-	ND	-	ND	-	ND	-	ND	-	ND	-	ND	-	ND	-	ND	-
65+ years	F	N	Y					ND	-	ND	-	ND	-	ND	-	ND	-	ND	-	ND	-	ND	-	ND	-	ND	-	ND	-	ND	-	ND	-	ND	-	ND	-	ND	-	ND	-	ND	-	ND	-	ND	-	ND	-
5 - 15 years	M	N	Y					ND	-	ND	-	ND	-	ND	-	ND	-	ND	-	ND	-	ND	-	ND	-	ND	-	ND	-	ND	-	ND	-	ND	-	ND	-	ND	-	ND	-	ND	-	ND	-	ND	-	ND	-
65+ years	M	Y	Y	Staphylococcus epidermidis				ND	-	ND	-	ND	-	ND	-	ND	-	ND	-	ND	-	ND	-	ND	-	ND	-	ND	-	ND	-	ND	-	ND	-	ND	-	ND	-	ND	-	ND	-	ND	-	ND	-	ND	-
65+ years	F	Y	Y	Enterococcus faecalis				ND	-	ND	-	ND	-	D	+	ND	-	ND	-	ND	-	ND	-	ND	-	ND	-	ND	-	ND	-	ND	-	ND	-	ND	-	ND	-	ND	-	ND	-	ND	-	ND	-	ND	-
26 - 64 years	F	Unk	Y					ND	-	ND	-	ND	-	ND	-	ND	-	ND	-	ND	-	ND	-	ND	-	ND	-	ND	-	ND	-	ND	-	ND	-	ND	-	ND	-	ND	-	ND	-	ND	-	ND	-	ND	-
65+ years	M	N	Y					ND	-	ND	-	ND	-	ND	-	ND	-	ND	-	ND	-	ND	-	ND	-	ND	-	ND	-	ND	-	ND	-	ND	-	ND	-	ND	-	ND	-	ND	-	ND	-	ND	-	ND	-
26 - 64 years	F	Unk	Y					ND	-	ND	-	ND	-	ND	-	ND	-	ND	-	ND	-	ND	-	ND	-	ND	-	ND	-	ND	-	ND	-	ND	-	ND	-	ND	-	ND	-	ND	-	ND	-	ND	-	ND	-
65+ years	F	Y	Y	Staphylococcus aureus				ND	-	ND	-	ND	-	ND	-	ND	-	ND	-	ND	-	ND	-	ND	-	D	+	ND	-	ND	-	ND	-	ND	-	ND	-	ND	-	ND	-	ND	-	ND	-	ND	-	ND	-
26 - 64 years	M	N	Y					ND	-	ND	-	ND	-	ND	-	ND	-	ND	-	ND	-	ND	-	ND	-	ND	-	ND	-	ND	-	ND	-	ND	-	ND	-	ND	-	ND	-	ND	-	ND	-	ND	-	ND	-
26 - 64 years	F	N	Y					ND	-	ND	-	ND	-	ND	-	ND	-	ND	-	ND	-	ND	-	ND	-	ND	-	ND	-	ND	-	ND	-	ND	-	ND	-	ND	-	ND	-	ND	-	ND	-	ND	-	ND	-
91 days - 4 years	M	N	Y					ND	-	ND	-	ND	-	ND	-	ND	-	ND	-	ND	-	ND	-	ND	-	ND	-	ND	-	ND	-	ND	-	ND	-	ND	-	ND	-	ND	-	ND	-	ND	-	ND	-	ND	-
26 - 64 years	F	N	Y					ND	-	ND	-	ND	-	ND	-	ND	-	ND	-	ND	-	ND	-	ND	-	ND	-	ND	-	ND	-	ND	-	ND	-	ND	-	ND	-	ND	-	ND	-	ND	-	ND	-	ND	-
26 - 64 years	M	Unk	Y					ND	-	ND	-	ND	-	ND	-	ND	-	ND	-	ND	-	ND	-	ND	-	ND	-	ND	-	ND	-	ND	-	ND	-	ND	-	ND	-	ND	-	ND	-	ND	-	ND	-	ND	-
26 - 64 years	M	N	Y					ND	-	ND	-	ND	-	ND	-	ND	-	ND	-	ND	-	ND	-	ND	-	ND	-	ND	-	ND	-	ND	-	ND	-	ND	-	ND	-	ND	-	ND	-	ND	-	ND	-	ND	-
26 - 64 years	M	N	Y					ND	-	ND	-	ND	-	ND	-	ND	-	ND	-	ND	-	ND	-	ND	-	ND	-	ND	-	ND	-	ND	-	ND	-	ND	-	ND	-	ND	-	ND	-	ND	-	ND	-	ND	-
26 - 64 years	F	N	Y					ND	-	ND	-	ND	-	ND	-	ND	-	ND	-	ND	-	ND	-	ND	-	ND	-	ND	-	ND	-	ND	-	ND	-	ND	-	ND	-	ND	-	ND	-	ND	-	ND	-	ND	-
65+ years	M	Y	Y					ND	-	ND	-	ND	-	ND	-	ND	-	ND	-	ND	-	ND	-	ND	-	ND	-	ND	-	ND	-	ND	-	ND	-	ND	-	ND	-	ND	-	ND	-	ND	-	ND	-	ND	-
26 - 64 years	M	Y	Y					ND	-	ND	-	ND	-	ND	-	ND	-	ND	-	ND	-	ND	-	ND	-	ND	-	ND	-	ND	-	ND	-	ND	-	ND	-	ND	-	ND	-	ND	-	ND	-	ND	-	ND	-
26 - 64 years	M	N	Y					ND	-	ND	-	ND	-	ND	-	ND	-	ND	-	ND	-	ND	-	ND	-	ND	-	ND	-	ND	-	ND	-	ND	-	ND	-	ND	-	ND	-	ND	-	ND	-	ND	-	ND	-
65+ years	F	Y	Y					ND	-	ND	-	ND	-	ND	-	ND	-	ND	-	ND	-	ND	-	ND	-	ND	-	ND	-	ND	-	ND	-	ND	-	ND	-	ND	-	ND	-	ND	-	ND	-	ND	-	ND	-
26 - 64 years	M	N	Y					ND	-	ND	-	ND	-	ND	-	ND	-	ND	-	ND	-	ND	-	ND	-	ND	-	ND	-	ND	-	ND	-	ND	-	ND	-	ND	-	ND	-	ND	-	ND	-	ND	-	ND	-
65+ years	F	Y	Y					ND	-	ND	-	ND	-	ND	-	ND	-	ND	-	ND	-	ND	-	ND	-	ND	-	ND	-	ND	-	ND	-	ND	-	ND	-	ND	-	ND	-	ND	-	ND	-	ND	-	ND	-
65+ years	F	Y	Y					ND	-	ND	-	ND	-	ND	-	ND	-	ND	-	ND	-	ND	-	ND	-	ND	-	ND	-	ND	-	ND	-	ND	-	ND	-	ND	-	ND	-	ND	-	ND	-	ND	-	ND	-
26 - 64 years	M	Unk	Y					ND	-	ND	-	ND	-	ND	-	ND	-	ND	-	ND	-	ND	-	ND	-	ND	-	ND	-	ND	-	ND	-	ND	-	ND	-	ND	-	ND	-	ND	-	ND	-	ND	-	ND	-
65+ years	M	Unk	Y					ND	-	ND	-	ND	-	ND	-	ND	-	ND	-	ND	-	ND	-	ND	-	ND	-	ND	-	ND	-	ND	-	ND	-	ND	-	ND	-	ND	-	ND	-	ND	-	ND	-	ND	-
26 - 64 years	M	N	Y					ND	-	ND	-	ND	-	ND	-	ND	-	ND	-	ND	-	ND	-	ND	-	ND	-	ND	-	ND	-	ND	-	ND	-	ND	-	ND	-	ND	-	ND	-	ND	-	ND	-	ND	-
26 - 64 years	M	N	Y					ND	-	ND	-	ND	-	ND	-	ND	-	ND	-	ND	-	ND	-	ND	-	ND	-	ND	-	ND	-	ND	-	ND	-	ND	-	ND	-	ND	-	ND	-	ND	-	ND	-	ND	-
5 - 15 years	F	N	Y	Staphylococcus aureus				ND	-	ND	-	ND	-	ND	-	ND	-	ND	-	ND	-	ND	-	ND	-	D	+	ND	-	ND	-	ND	-	ND	-	ND	-	ND	-	ND	-	ND	-	ND	-	ND	-	ND	-
65+ years	F	Y	Y	Staphylococcus epidermidis				ND	-	ND	-	ND	-	ND	-	ND	-	ND	-	ND	-	ND	-	ND	-	ND	-	ND	-	ND	-	ND	-	ND	-	ND	-	ND	-	ND	-	ND	-	ND	-	ND	-	ND	-
26 - 64 years	F	Y	Y					ND	-	ND	-	ND	-	ND	-	ND	-	ND	-	ND	-	ND	-	ND	-	ND	-	ND	-	ND	-	ND	-	ND	-	ND	-	ND	-	ND	-	ND	-	ND	-	ND	-	ND	-
26 - 64 years	M	N	Y					ND	-	ND	-	ND	-	ND	-	ND	-	ND	-	ND	-	ND	-	ND	-	ND	-	ND	-	ND	-	ND	-	ND	-	ND	-	ND	-	ND	-	ND	-	ND	-	ND	-	ND	-
26 - 64 years	F	Y	Y					ND	-	ND	-	ND	-	ND	-	ND	-	ND	-	ND	-	ND	-	ND	-	ND	-	ND	-	ND	-	ND	-	ND	-	ND	-	ND	-	ND	-	ND	-	ND	-	ND	-	ND	-
26 - 64 years	M	Y	Y					ND	-	ND	-	ND	-	ND	-	ND	-	ND	-	ND	-	ND	-	ND	-	ND	-	ND	-	ND	-	ND	-	ND	-	ND	-	ND	-	ND	-	ND	-	ND	-	ND	-	ND	-
65+ years	M	N	Y					ND	-	ND	-	ND	-	ND	-	ND	-	ND	-	ND	-	ND	-	ND	-	ND	-	ND	-	ND	-	ND	-	ND	-	ND	-	ND	-	ND	-	ND	-	ND	-	ND	-	ND	-
26 - 64 years	F	Y	Y	Staphylococcus aureus				ND	-	ND	-	ND	-	ND	-	ND	-	ND	-	ND	-	ND	-	ND	-	D	+	ND	-	ND	-	ND	-	ND	-	ND	-	ND	-	ND	-	ND	-	ND	-	ND	-	ND	-
65+ years	F	Unk	Y	Enterococcus faecalis				ND	-	ND	-	ND	-	D	+	ND	-	ND	-	ND	-	ND	-	ND	-	ND	-	ND	-	ND	-	ND	-	ND	-	ND	-	ND	-	ND	-	ND	-	ND	-	ND	-	ND	-
65+ years	F	Y	Y	Proteus mirabilis				ND	-	ND	-	ND	-	ND	-	ND	-	ND	-	ND	-	ND	-	ND	-	ND	-	ND	-	ND	-	ND	-	ND	-	ND	-	ND	-	ND	-	ND	-	ND	-	ND	-	ND	-
65+ years	F	Unk	Y	Citrobacter freundii				ND	-	ND	-	ND	-	ND	-	ND	-	ND	-	ND	-	ND	-	ND	-	ND	-	ND	-	ND	-	ND	-	ND	-	ND	-	ND	-	D	+	ND	-	ND	-	ND	-	ND	-
65+ years	F	Unk	Y					ND	-	ND	-	ND	-	ND	-	ND	-	ND	-	ND	-	ND	-	ND	-	ND	-	ND	-	ND	-	ND	-	ND	-	ND	-	ND	-	ND	-	ND	-	ND	-	ND	-	ND	-
26 - 64 years	F	N	Y					ND	-	ND	-	ND	-	ND	-	ND	-	ND	-	ND	-	ND	-	ND	-	ND	-	ND	-	ND	-	ND	-	ND	-	ND	-	ND	-	ND	-	ND	-	ND	-	ND	-	ND	-
26 - 64 years	F	N	Y					ND	-	ND	-	ND	-	ND	-	ND	-	ND	-	ND	-	ND	-	ND	-	ND	-	ND	-	ND	-	ND	-	ND	-	ND	-	ND	-	ND	-	ND	-	ND	-	ND	-	ND	-
26 - 64 years	M	Y	Y					ND	-	ND	-	ND	-	ND	-	ND	-	ND	-	ND	-	ND	-	ND	-	ND	-	ND	-	ND	-	ND	-	ND	-	ND	-	ND	-	ND	-	ND	-	ND	-	ND	-	ND	-
65+ years	M	N	Y					ND	-	ND	-	ND	-	ND	-	ND	-	ND	-	ND	-	ND	-	ND	-	ND	-	ND	-	ND	-	ND	-	ND	-	ND	-	ND	-	ND	-	ND	-	ND	-	ND	-	ND	-
65+ years	M	N	Y					ND	-	ND	-	ND	-	ND	-	ND	-	ND	-	ND	-	ND	-	ND	-	ND	-	ND	-	ND	-	ND	-	ND	-	ND	-	ND	-	ND	-	ND	-	ND	-	ND	-	ND	-
26 - 64 years	M	N	Y					ND	-	ND	-	ND	-	ND	-	ND	-	ND	-	ND	-	ND	-	ND	-	ND	-	ND	-	ND	-	ND	-	ND	-	ND	-	ND	-	ND	-	ND	-	ND	-	ND	-	ND	-
65+ years	F	N	Y	Staphylococcus epidermidis				ND	-	ND	-	ND	-	ND	-	ND	-	ND	-	ND	-	ND	-	ND	-	ND	-	ND	-	ND	-	ND	-	ND	-	ND	-	ND	-	ND	-	ND	-	ND	-	ND	-	ND	-
26 - 64 years	F	Y	Y					ND	-	ND	-	ND	-	ND	-	ND	-	ND	-	ND	-	ND	-	ND	-	ND	-	ND	-	ND	-	ND	-	ND	-	ND	-	ND	-	ND	-	ND	-	ND	-	ND	-	ND	-
5 - 15 years	M	N	Y					ND	-	ND	-	ND	-	ND	-	ND	-	ND	-	ND	-	ND	-	ND	-	ND	-	ND	-	ND	-	ND	-	ND	-	ND	-	ND	-	ND	-	ND	-	ND	-	ND	-	ND	-
65+ years	M	N	Y					ND	-	ND	-	ND	-	ND	-	ND	-	ND	-	ND	-	ND	-	ND	-	ND	-	ND	-	ND	-	ND	-	ND	-	ND	-	ND	-	ND	-	ND	-	ND	-	ND	-	ND	-
65+ years	F	Y	Y	Staphylococcus epidermidis				ND	-	ND	-	ND	-	ND	-	ND	-	ND	-	ND	-	ND	-	ND	-	ND	-	ND	-	ND	-	ND	-	ND	-	ND	-	ND	-	ND	-	ND	-	ND	-	ND	-	ND	-
65+ years	M	N	Y					ND	-	ND	-	ND	-	ND	-	ND	-	ND	-	ND	-	ND	-	ND	-	ND	-	ND	-	ND	-	ND	-	ND	-	ND	-	ND	-	ND	-	ND	-	ND	-	ND	-	ND	-
26 - 64 years	M	N	Y					ND	-	ND	-	ND	-	ND	-	ND	-	ND	-	ND	-	ND	-	ND	-	ND	-	ND	-	ND	-	ND	-	ND	-	ND	-	ND	-	ND	-	ND	-	ND	-	ND	-	ND	-
5 - 15 years	M	N	Y	Staphylococcus aureus				ND	-	ND	-	ND	-	ND	-	ND	-	ND	-	ND	-	ND	-	ND	-	D	+	ND	-	ND	-	ND	-	ND	-	ND	-	ND	-	ND	-	ND	-	ND	-	ND	-	ND	-
65+ years	M	Y	Y	Streptococcus mitis				ND	-	ND	-	ND	-	ND	-	ND	-	ND	-	ND	-	ND	-	ND	-	ND	-	ND	-	D	+	ND	-	ND	-	ND	-	ND	-	ND	-	ND	-	ND	-	ND	-	ND	-
26 - 64 years	F	Unk	Y					ND	-	ND	-	ND	-	ND	-	ND	-	ND	-	ND	-	ND	-	ND	-	ND	-	ND	-	ND	-	ND	-	ND	-	ND	-	ND	-	ND	-	ND	-	ND	-	ND	-	ND	-
65+ years	F	Unk	Y					ND	-	ND	-	ND	-	ND	-	ND	-	ND	-	ND	-	ND	-	ND	-	ND	-	ND	-	ND	-	ND	-	ND	-	ND	-	ND	-	ND	-	ND	-	ND	-	ND	-	ND	-
65+ years	F	Unk	Y					ND	-	ND	-	ND	-	ND	-	ND	-	ND	-	ND	-	ND	-	ND	-	ND	-	ND	-	ND	-	ND	-	ND	-	ND	-	ND	-	ND	-	ND	-	ND	-	ND	-	ND	-
26 - 64 years	F	N	Y					ND	-	ND	-	ND	-	ND	-	ND	-	ND	-	ND	-	ND	-	ND	-	ND	-	ND	-	ND	-	ND	-	ND	-	ND	-	ND	-	ND	-	ND	-	ND	-	ND	-	ND	-
26 - 64 years	M	N	Y	Escherichia coli				ND	-	ND	-	ND	-	ND	-	ND	-	ND	-	ND	-	ND	-	ND	-	ND	-	ND	-	ND	-	ND	-	ND	-	ND	-	ND	-	ND	-	ND	-	D	+	ND	-	ND	-
26 - 64 years	F	Y	Y					ND	-	ND	-	ND	-	ND	-	ND	-	ND	-	ND	-	ND	-	ND	-	D	-	ND	-	ND	-	ND	-	ND	-	ND	-	ND	-	ND	-	ND	-	ND	-	ND	-	ND	-
26 - 64 years	F	N	Y					ND	-	ND	-	ND	-	ND	-	ND	-	ND	-	ND	-	ND	-	ND	-	ND	-	ND	-	ND	-	ND	-	ND	-	ND	-	ND	-	ND	-	ND	-	ND	-	ND	-	ND	-
65+ years	F	Unk	Y					ND	-	ND	-	ND	-	ND	-	ND	-	ND	-	ND	-	ND	-	ND	-	ND	-	ND	-	ND	-	ND	-	ND	-	ND	-	ND	-	ND	-	ND	-	ND	-	ND	-	ND	-
26 - 64 years	M	N	Y					ND	-	ND	-	ND	-	ND	-	ND	-	ND	-	ND	-	ND	-	ND	-	ND	-	ND	-	ND	-	ND	-	ND	-	ND	-	ND	-	ND	-	ND	-	ND	-	ND	-	ND	-
26 - 64 years	M	Y	Y					ND	-	ND	-	ND	-	ND	-	ND	-	ND	-	ND	-	ND	-	ND	-	ND	-	ND	-	ND	-	ND	-	ND	-	ND	-	ND	-	ND	-	ND	-	ND	-	ND	-	ND	-
65+ years	F	N	Y					ND	-	ND	-	ND	-	ND	-	ND	-	ND	-	ND	-	ND	-	ND	-	ND	-	ND	-	ND	-	ND	-	ND	-	ND	-	ND	-	ND	-	ND	-	ND	-	ND	-	ND	-
26 - 64 years	F	N	Y					ND	-	ND	-	ND	-	ND	-	ND	-	ND	-	ND	-	ND	-	ND	-	ND	-	ND	-	ND	-	ND	-	ND	-	ND	-	ND	-	ND	-	ND	-	ND	-	ND	-	ND	-
65+ years	M	N	Y					ND	-	ND	-	ND	-	ND	-	ND	-	ND	-	ND	-	ND	-	ND	-	ND	-	ND	-	ND	-	ND	-	ND	-	ND	-	ND	-	ND	-	ND	-	ND	-	ND	-	ND	-
26 - 64 years	F	N	Y					ND	-	ND	-	ND	-	ND	-	ND	-	ND	-	ND	-	ND	-	ND	-	ND	-	ND	-	ND	-	ND	-	ND	-	ND	-	ND	-	ND	-	ND	-	ND	-	ND	-	ND	-
16 - 25 years	F	N	Y					ND	-	ND	-	ND	-	ND	-	ND	-	ND	-	ND	-	ND	-	ND	-	ND	-	ND	-	ND	-	ND	-	ND	-	ND	-	ND	-	ND	-	ND	-	ND	-	ND	-	ND	-
65+ years	F	N	Y					ND	-	ND	-	ND	-	ND	-	ND	-	ND	-	ND	-	ND	-	ND	-	ND	-	ND	-	ND	-	ND	-	ND	-	ND	-	ND	-	ND	-	ND	-	ND	-	ND	-	ND	-
26 - 64 years	M	N	Y					ND	-	ND	-	ND	-	ND	-	ND	-	ND	-	ND	-	ND	-	ND	-	ND	-	ND	-	ND	-	ND	-	ND	-	ND	-	ND	-	ND	-	ND	-	ND	-	ND	-	ND	-
5 - 15 years	F	N	Y					ND	-	ND	-	ND	-	ND	-	ND	-	ND	-	ND	-	ND	-	ND	-	ND	-	ND	-	ND	-	ND	-	ND	-	ND	-	ND	-	ND	-	ND	-	ND	-	ND	-	ND	-
65+ years	M	N	Y					ND	-	ND	-	ND	-	ND	-	ND	-	ND	-	ND	-	ND	-	ND	-	ND	-	ND	-	ND	-	ND	-	ND	-	ND	-	ND	-	ND	-	ND	-	ND	-	ND	-	ND	-
65+ years	F	N	Y	Klebsiella pneumoniae				ND	-	ND	-	ND	-	ND	-	ND	-	ND	-	ND	-	ND	-	ND	-	ND	-	ND	-	ND	-	ND	-	ND	-	ND	-	ND	-	ND	-	ND	-	ND	-	ND	-	ND	-
65+ years	M	Y	Y					ND	-	ND	-	ND	-	ND	-	ND	-	ND	-	ND	-	ND	-	ND	-	ND	-	ND	-	ND	-	ND	-	ND	-	ND	-	ND	-	ND	-	ND	-	ND	-	ND	-	ND	-
26 - 64 years	M	N	Y					ND	-	ND	-	ND	-	ND	-	ND	-	ND	-	ND	-	ND	-	ND	-	ND	-	ND	-	ND	-	ND	-	ND	-	ND	-	ND	-	ND	-	ND	-	ND	-	ND	-	ND	-
26 - 64 years	M	Y	Y	Escherichia coli				ND	-	ND	-	ND	-	ND	-	ND	-	ND	-	ND	-	ND	-	ND	-	ND	-	ND	-	ND	-	ND	-	ND	-	ND	-	ND	-	ND	-	ND	-	D	+	ND	-	ND	-
26 - 64 years	M	Unk	Y					ND	-	ND	-	ND	-	ND	-	ND	-	ND	-	ND	-	ND	-	ND	-	ND	-	ND	-	ND	-	ND	-	ND	-	ND	-	ND	-	ND	-	ND	-	ND	-	ND	-	ND	-
65+ years	F	N	Y					ND	-	ND	-	ND	-	ND	-	ND	-	ND	-	ND	-	ND	-	ND	-	ND	-	ND	-	ND	-	ND	-	ND	-	ND	-	ND	-	ND	-	ND	-	ND	-	ND	-	ND	-
26 - 64 years	M	N	Y					ND	-	ND	-	ND	-	ND	-	ND	-	ND	-	ND	-	ND	-	ND	-	ND	-	ND	-	ND	-	ND	-	ND	-	ND	-	ND	-	ND	-	ND	-	ND	-	ND	-	ND	-
5 - 15 years	M	N	Y					ND	-	ND	-	ND	-	ND	-	ND	-	ND	-	ND	-	ND	-	ND	-	ND	-	ND	-	ND	-	ND	-	ND	-	ND	-	ND	-	ND	-	ND	-	ND	-	ND	-	ND	-
26 - 64 years	F	N	Y					ND	-	ND	-	ND	-	ND	-	ND	-	ND	-	ND	-	ND	-	ND	-	ND	-	ND	-	ND	-	ND	-	ND	-	ND	-	ND	-	ND	-	ND	-	ND	-	ND	-	ND	-
26 - 64 years	F	N	Y					ND	-	ND	-	ND	-	ND	-	ND	-	ND	-	ND	-	ND	-	ND	-	ND	-	ND	-	ND	-	ND	-	ND	-	ND	-	ND	-	ND	-	ND	-	ND	-	ND	-	ND	-
65+ years	M	N	Y	Staphylococcus aureus				ND	-	ND	-	ND	-	ND	-	ND	-	ND	-	ND	-	ND	-	ND	-	ND	+	ND	-	ND	-	ND	-	ND	-	ND	-	ND	-	ND	-	ND	-	ND	-	ND	-	ND	-
65+ years	F	Y	Y					ND	-	ND	-	ND	-	ND	-	ND	-	ND	-	ND	-	ND	-	ND	-	ND	-	ND	-	ND	-	ND	-	ND	-	ND	-	ND	-	ND	-	ND	-	ND	-	ND	-	ND	-
26 - 64 years	F	Unk	Y					ND	-	ND	-	ND	-	ND	-	ND	-	ND	-	ND	-	ND	-	ND	-	ND	-	ND	-	ND	-	ND	-	ND	-	ND	-	ND	-	ND	-	ND	-	ND	-	ND	-	ND	-
26 - 64 years	F	N	Y					ND	-	ND	-	ND	-	ND	-	ND	-	ND	-	ND	-	ND	-	ND	-	ND	-	ND	-	ND	-	ND	-	ND	-	ND	-	ND	-	ND	-	ND	-	ND	-	ND	-	ND	-
65+ years	F	Y	Y					ND	-	ND	-	ND	-	ND	-	ND	-	ND	-	ND	-	ND	-	ND	-	ND	-	ND	-	ND	-	ND	-	ND	-	ND	-	ND	-	ND	-	ND	-	ND	-	ND	-	ND	-
65+ years	M	Unk	Y					ND	-	ND	-	ND	-	ND	-	ND	-	ND	-	ND	-	ND	-	ND	-	ND	-	ND	-	ND	-	ND	-	ND	-	ND	-	ND	-	ND	-	ND	-	ND	-	ND	-	ND	-
65+ years	F	Y	Y	Enterococcus faecalis				ND	-	ND	-	ND	-	D	+	ND	-	ND	-	ND	-	ND	-	ND	-	ND	-	ND	-	ND	-	ND	-	ND	-	ND	-	ND	-	ND	-	ND	-	ND	-	ND	-	ND	-
65+ years	F	N	Y					ND	-	ND	-	ND	-	ND	-	ND	-	ND	-	ND	-	ND	-	ND	-	ND	-	ND	-	ND	-	ND	-	ND	-	ND	-	ND	-	ND	-	ND	-	ND	-	ND	-	ND	-
26 - 64 years	F	Unk	Y					ND	-	ND	-	ND	-	ND	-	ND	-	ND	-	ND	-	ND	-	ND	-	ND	-	ND	-	ND	-	ND	-	ND	-	ND	-	ND	-	ND	-	ND	-	ND	-	ND	-	ND	-
26 - 64 years	M	Unk	Y					ND	-	ND	-	ND	-	ND	-	ND	-	ND	-	ND	-	ND	-	ND	-	ND	-	ND	-	ND	-	ND	-	ND	-	ND	-	ND	-	ND	-	ND	-	ND	-	ND	-	ND	-
65+ years	F	N	Y					ND	-	ND	-	ND	-	ND	-	ND	-	ND	-	ND	-	ND	-	ND	-	ND	-	ND	-	ND	-	ND	-	ND	-	ND	-	ND	-	ND	-	ND	-	ND	-	ND	-	ND	-
26 - 64 years	F	N	Y					ND	-	ND	-	ND	-	ND	-	ND	-	ND	-	ND	-	ND	-	ND	-	ND	-	ND	-	ND	-	ND	-	ND	-	ND	-	ND	-	ND	-	ND	-	ND	-	ND	-	ND	-
26 - 64 years	F	N	Y					ND	-	ND	-	ND	-	ND	-	ND	-	ND	-	ND	-	ND	-	ND	-	ND	-	ND	-	ND	-	ND	-	ND	-	ND	-	ND	-	ND	-	ND	-	ND	-	ND	-	ND	-
26 - 64 years	M	Unk	Y					ND	-	ND	-	ND	-	ND	-	ND	-	ND	-	ND	-	ND	-	ND	-	ND	-	ND	-	ND	-	ND	-	ND	-	ND	-	ND	-	ND	-	ND	-	ND	-	ND	-	ND	-
26 - 64 years	F	N	Y	Haemophilus influenzae				ND	-	ND	-	ND	-	ND	-	ND	-	ND	-	ND	-	ND	-	ND	-	ND	-	ND	-	ND	-	ND	-	ND	-	ND	-	ND	-	ND	-	ND	-	ND	-	D	+	ND	-
5 - 15 years	F	N	Y	Streptococcus pyogenes				ND	-	ND	-	ND	-	ND	-	ND	-	ND	-	ND	-	ND	-	ND	-	ND	-	ND	-	D	+	ND	-	ND	-	D	+	ND	-	ND	-	ND	-	ND	-	ND	-	ND	-
91 days - 4 years	F	N	Y					ND	-	ND	-	ND	-	ND	-	ND	-	ND	-	ND	-	ND	-	ND	-	ND	-	ND	-	ND	-	ND	-	ND	-	ND	-	ND	-	ND	-	ND	-	ND	-	ND	-	D	-
65+ years	F	N	Y					ND	-	ND	-	ND	-	ND	-	ND	-	ND	-	ND	-	ND	-	ND	-	ND	-	ND	-	ND	-	ND	-	ND	-	ND	-	ND	-	ND	-	ND	-	ND	-	ND	-	ND	-
65+ years	M	N	Y					ND	-	ND	-	ND	-	ND	-	ND	-	ND	-	ND	-	ND	-	ND	-	ND	-	ND	-	ND	-	ND	-	ND	-	ND	-	ND	-	ND	-	ND	-	ND	-	ND	-	ND	-
26 - 64 years	M	N	Y					ND	-	ND	-	ND	-	ND	-	ND	-	ND	-	ND	-	ND	-	ND	-	ND	-	ND	-	ND	-	ND	-	ND	-	ND	-	ND	-	ND	-	ND	-	ND	-	ND	-	ND	-
16 - 25 years	F	Y	Y	Staphylococcus capitis				ND	-	ND	-	ND	-	ND	-	ND	-	ND	-	ND	-	ND	-	ND	-	ND	-	ND	-	ND	-	ND	-	ND	-	ND	-	ND	-	ND	-	ND	-	ND	-	ND	-	ND	-
65+ years	F	N	Y					ND	-	ND	-	ND	-	ND	-	ND	-	ND	-	ND	-	ND	-	ND	-	ND	-	ND	-	ND	-	ND	-	ND	-	ND	-	ND	-	ND	-	ND	-	ND	-	ND	-	ND	-
91 days - 4 years	F	N	Y					ND	-	ND	-	ND	-	ND	-	ND	-	ND	-	ND	-	ND	-	ND	-	D	-	ND	-	ND	-	ND	-	ND	-	ND	-	ND	-	ND	-	ND	-	ND	-	ND	-	D	-
65+ years	F	Y	Y					ND	-	ND	-	ND	-	ND	-	ND	-	ND	-	ND	-	ND	-	ND	-	ND	-	ND	-	ND	-	ND	-	ND	-	ND	-	ND	-	ND	-	ND	-	ND	-	ND	-	ND	-
16 - 25 years	M	Unk	Y					ND	-	ND	-	ND	-	ND	-	ND	-	ND	-	ND	-	ND	-	ND	-	ND	-	ND	-	ND	-	ND	-	ND	-	ND	-	ND	-	ND	-	ND	-	ND	-	ND	-	ND	-
26 - 64 years	M	N	Y					ND	-	ND	-	ND	-	ND	-	ND	-	ND	-	ND	-	ND	-	ND	-	ND	-	ND	-	ND	-	ND	-	ND	-	ND	-	ND	-	ND	-	ND	-	ND	-	ND	-	ND	-
16 - 25 years	F	N	Y					ND	-	ND	-	ND	-	ND	-	ND	-	ND	-	ND	-	ND	-	ND	-	ND	-	ND	-	ND	-	ND	-	ND	-	ND	-	ND	-	ND	-	ND	-	ND	-	ND	-	ND	-
65+ years	M	N	Y					ND	-	ND	-	ND	-	ND	-	ND	-	ND	-	ND	-	ND	-	ND	-	ND	-	ND	-	ND	-	ND	-	ND	-	ND	-	ND	-	ND	-	ND	-	ND	-	ND	-	ND	-
65+ years	F	Y	Y					ND	-	ND	-	ND	-	ND	-	ND	-	ND	-	ND	-	ND	-	ND	-	ND	-	ND	-	ND	-	ND	-	ND	-	ND	-	ND	-	ND	-	ND	-	ND	-	ND	-	ND	-
26 - 64 years	M	Unk	Y					ND	-	ND	-	ND	-	ND	-	ND	-	ND	-	ND	-	ND	-	ND	-	ND	-	ND	-	ND	-	ND	-	ND	-	ND	-	ND	-	ND	-	ND	-	ND	-	ND	-	ND	-
65+ years	F	N	Y					ND	-	ND	-	ND	-	ND	-	ND	-	ND	-	ND	-	ND	-	ND	-	ND	-	ND	-	ND	-	ND	-	ND	-	ND	-	ND	-	ND	-	ND	-	ND	-	ND	-	ND	-
26 - 64 years	M	Y	Y					ND	-	ND	-	ND	-	ND	-	ND	-	ND	-	ND	-	ND	-	ND	-	ND	-	ND	-	ND	-	ND	-	ND	-	ND	-	ND	-	ND	-	ND	-	ND	-	ND	-	ND	-
65+ years	F	N	Y	Staphylococcus aureus				ND	-	ND	-	ND	-	ND	-	ND	-	ND	-	ND	-	ND	-	ND	-	D	+	ND	-	ND	-	ND	-	ND	-	ND	-	ND	-	ND	-	ND	-	ND	-	ND	-	ND	-
26 - 64 years	M	Unk	Y					ND	-	ND	-	ND	-	ND	-	ND	-	ND	-	ND	-	ND	-	ND	-	ND	-	ND	-	ND	-	ND	-	ND	-	ND	-	ND	-	ND	-	ND	-	ND	-	ND	-	ND	-
26 - 64 years	M	N	Y					ND	-	ND	-	ND	-	ND	-	ND	-	ND	-	ND	-	ND	-	ND	-	ND	-	ND	-	ND	-	ND	-	ND	-	ND	-	ND	-	ND	-	ND	-	ND	-	ND	-	ND	-
65+ years	F	Unk	Y					ND	-	ND	-	ND	-	ND	-	ND	-	ND	-	ND	-	ND	-	ND	-	ND	-	ND	-	ND	-	ND	-	ND	-	ND	-	ND	-	ND	-	ND	-	ND	-	ND	-	ND	-
26 - 64 years	M	N	Y					ND	-	ND	-	ND	-	ND	-	ND	-	ND	-	ND	-	ND	-	ND	-	ND	-	ND	-	ND	-	ND	-	ND	-	ND	-	ND	-	ND	-	ND	-	ND	-	ND	-	ND	-
26 - 64 years	F	N	Y					ND	-	ND	-	ND	-	ND	-	ND	-	ND	-	ND	-	ND	-	ND	-	ND	-	ND	-	ND	-	ND	-	ND	-	ND	-	ND	-	ND	-	ND	-	ND	-	ND	-	ND	-
65+ years	F	Y	Y					ND	-	ND	-	ND	-	ND	-	ND	-	ND	-	ND	-	ND	-	ND	-	ND	-	ND	-	ND	-	ND	-	ND	-	ND	-	ND	-	ND	-	ND	-	ND	-	ND	-	ND	-
26 - 64 years	F	N	Y					ND	-	ND	-	ND	-	ND	-	ND	-	ND	-	ND	-	ND	-	ND	-	ND	-	ND	-	ND	-	ND	-	ND	-	ND	-	ND	-	ND	-	ND	-	ND	-	ND	-	ND	-
26 - 64 years	M	N	Y					ND	-	ND	-	ND	-	ND	-	ND	-	ND	-	ND	-	ND	-	ND	-	ND	-	ND	-	ND	-	ND	-	ND	-	ND	-	ND	-	ND	-	ND	-	ND	-	ND	-	ND	-
26 - 64 years	M	N	Y					ND	-	ND	-	ND	-	ND	-	ND	-	ND	-	ND	-	ND	-	ND	-	ND	-	ND	-	ND	-	ND	-	ND	-	ND	-	ND	-	ND	-	ND	-	ND	-	ND	-	ND	-
16 - 25 years	M	N	Y					ND	-	ND	-	ND	-	ND	-	ND	-	ND	-	ND	-	ND	-	ND	-	ND	-	ND	-	ND	-	ND	-	ND	-	ND	-	ND	-	ND	-	ND	-	ND	-	ND	-	ND	-
26 - 64 years	M	N	Y					ND	-	ND	-	ND	-	ND	-	ND	-	ND	-	ND	-	ND	-	ND	-	ND	-	ND	-	ND	-	ND	-	ND	-	ND	-	ND	-	ND	-	ND	-	ND	-	ND	-	ND	-
26 - 64 years	F	Y	Y					ND	-	ND	-	ND	-	ND	-	ND	-	ND	-	ND	-	ND	-	ND	-	ND	-	ND	-	ND	-	ND	-	ND	-	ND	-	ND	-	ND	-	ND	-	ND	-	ND	-	ND	-
65+ years	M	N	Y					ND	-	ND	-	ND	-	ND	-	ND	-	ND	-	ND	-	ND	-	ND	-	ND	-	ND	-	ND	-	ND	-	ND	-	ND	-	ND	-	ND	-	ND	-	ND	-	ND	-	ND	-
26 - 64 years	M	N	Y	Neisseria gonorrhoeae				ND	-	ND	-	ND	-	ND	-	ND	-	ND	-	ND	-	ND	-	ND	-	ND	-	ND	-	ND	-	ND	-	ND	-	ND	-	ND	-	ND	-	ND	-	ND	-	ND	-	ND	-
65+ years	F	N	Y					ND	-	ND	-	ND	-	ND	-	ND	-	ND	-	ND	-	ND	-	ND	-	ND	-	ND	-	ND	-	ND	-	ND	-	ND	-	ND	-	ND	-	ND	-	ND	-	ND	-	ND	-
26 - 64 years	M	Y	Y					ND	-	ND	-	ND	-	ND	-	ND	-	ND	-	ND	-	ND	-	ND	-	ND	-	ND	-	ND	-	ND	-	ND	-	ND	-	ND	-	ND	-	ND	-	ND	-	ND	-	ND	-
26 - 64 years	M	Y	Y					ND	-	ND	-	ND	-	ND	-	ND	-	ND	-	ND	-	ND	-	ND	-	ND	-	ND	-	ND	-	ND	-	ND	-	ND	-	ND	-	ND	-	ND	-	ND	-	ND	-	ND	-
65+ years	F	Unk	Y					ND	-	ND	-	ND	-	ND	-	ND	-	ND	-	ND	-	ND	-	ND	-	ND	-	ND	-	ND	-	ND	-	ND	-	ND	-	ND	-	ND	-	ND	-	ND	-	ND	-	ND	-
65+ years	M	N	Y					ND	-	ND	-	ND	-	ND	-	ND	-	ND	-	ND	-	ND	-	ND	-	ND	-	ND	-	ND	-	ND	-	ND	-	ND	-	ND	-	ND	-	ND	-	ND	-	ND	-	ND	-
26 - 64 years	M	N	Y					ND	-	ND	-	ND	-	ND	-	ND	-	ND	-	ND	-	ND	-	ND	-	ND	-	ND	-	ND	-	ND	-	ND	-	ND	-	ND	-	ND	-	ND	-	ND	-	ND	-	ND	-
26 - 64 years	M	N	Y					ND	-	ND	-	ND	-	ND	-	ND	-	ND	-	ND	-	ND	-	ND	-	ND	-	ND	-	ND	-	ND	-	ND	-	ND	-	ND	-	ND	-	ND	-	ND	-	ND	-	ND	-
< 91 days	M	N	Y	Staphylococcus aureus				ND	-	ND	-	ND	-	ND	-	ND	-	ND	-	ND	-	ND	-	ND	-	D	+	ND	-	ND	-	ND	-	ND	-	ND	-	ND	-	ND	-	ND	-	ND	-	ND	-	ND	-
65+ years	M	Unk	Y					ND	-	ND	-	ND	-	ND	-	ND	-	ND	-	ND	-	ND	-	ND	-	ND	-	ND	-	ND	-	ND	-	ND	-	ND	-	ND	-	ND	-	ND	-	ND	-	ND	-	ND	-
26 - 64 years	F	Y	Y					ND	-	ND	-	ND	-	ND	-	ND	-	ND	-	ND	-	ND	-	ND	-	ND	-	ND	-	ND	-	ND	-	ND	-	ND	-	ND	-	ND	-	ND	-	ND	-	ND	-	ND	-
26 - 64 years	F	N	Y					ND	-	ND	-	ND	-	ND	-	ND	-	ND	-	ND	-	ND	-	ND	-	ND	-	ND	-	ND	-	ND	-	ND	-	ND	-	ND	-	ND	-	ND	-	ND	-	ND	-	ND	-
26 - 64 years	M	Unk	Y					ND	-	ND	-	ND	-	ND	-	ND	-	ND	-	ND	-	ND	-	ND	-	ND	-	ND	-	ND	-	ND	-	ND	-	ND	-	ND	-	ND	-	ND	-	ND	-	ND	-	ND	-
65+ years	F	N	Y					ND	-	ND	-	ND	-	ND	-	ND	-	ND	-	ND	-	ND	-	ND	-	ND	-	ND	-	ND	-	ND	-	ND	-	ND	-	ND	-	ND	-	ND	-	ND	-	ND	-	ND	-
26 - 64 years	M	Y	Y					ND	-	ND	-	ND	-	ND	-	ND	-	ND	-	ND	-	ND	-	ND	-	ND	-	ND	-	ND	-	ND	-	ND	-	ND	-	ND	-	ND	-	ND	-	ND	-	ND	-	ND	-
16 - 25 years	F	N	Y					ND	-	ND	-	ND	-	ND	-	ND	-	ND	-	ND	-	ND	-	ND	-	ND	-	ND	-	ND	-	ND	-	ND	-	ND	-	ND	-	ND	-	ND	-	ND	-	ND	-	ND	-
65+ years	F	Unk	Y					ND	-	ND	-	ND	-	ND	-	ND	-	ND	-	ND	-	ND	-	ND	-	ND	-	ND	-	ND	-	ND	-	ND	-	ND	-	ND	-	ND	-	ND	-	ND	-	ND	-	ND	-
65+ years	M	Y	Y	Staphylococcus aureus				ND	-	ND	-	ND	-	ND	-	ND	-	ND	-	ND	-	ND	-	ND	-	D	+	ND	-	ND	-	ND	-	ND	-	ND	-	ND	-	ND	-	ND	-	ND	-	ND	-	ND	-
65+ years	F	Y	Y					ND	-	ND	-	ND	-	ND	-	ND	-	ND	-	ND	-	ND	-	ND	-	ND	-	ND	-	ND	-	ND	-	ND	-	ND	-	ND	-	ND	-	ND	-	ND	-	ND	-	ND	-
26 - 64 years	M	Unk	Y	Staphylococcus aureus				ND	-	ND	-	ND	-	ND	-	ND	-	ND	-	ND	-	ND	-	ND	-	D	+	ND	-	ND	-	ND	-	ND	-	ND	-	ND	-	ND	-	ND	-	ND	-	ND	-	ND	-
26 - 64 years	F	Unk	Y					ND	-	ND	-	ND	-	ND	-	ND	-	ND	-	ND	-	ND	-	ND	-	ND	-	ND	-	ND	-	ND	-	ND	-	ND	-	ND	-	ND	-	ND	-	ND	-	ND	-	ND	-
26 - 64 years	M	N	Y					ND	-	ND	-	ND	-	ND	-	ND	-	ND	-	ND	-	ND	-	ND	-	ND	-	ND	-	ND	-	ND	-	ND	-	ND	-	ND	-	ND	-	ND	-	ND	-	ND	-	ND	-
26 - 64 years	F	Y	Y					ND	-	ND	-	ND	-	ND	-	ND	-	ND	-	ND	-	ND	-	ND	-	ND	-	ND	-	ND	-	ND	-	ND	-	ND	-	ND	-	ND	-	ND	-	ND	-	ND	-	ND	-
26 - 64 years	F	Y	Y	Staphylococcus aureus				ND	-	ND	-	ND	-	ND	-	ND	-	ND	-	ND	-	ND	-	ND	-	D	+	ND	-	ND	-	ND	-	ND	-	ND	-	ND	-	ND	-	ND	-	ND	-	ND	-	ND	-
26 - 64 years	F	N	Y					ND	-	ND	-	ND	-	ND	-	ND	-	ND	-	ND	-	ND	-	ND	-	ND	-	ND	-	ND	-	ND	-	ND	-	ND	-	ND	-	ND	-	ND	-	ND	-	ND	-	ND	-
65+ years	F	N	Y					ND	-	ND	-	ND	-	ND	-	ND	-	ND	-	ND	-	ND	-	ND	-	ND	-	ND	-	ND	-	ND	-	ND	-	ND	-	ND	-	ND	-	ND	-	ND	-	ND	-	ND	-
65+ years	M	Y	Y	Parvimonas micra				ND	-	ND	-	ND	-	ND	-	ND	-	ND	-	ND	+	ND	-	ND	-	ND	-	ND	-	ND	-	ND	-	ND	-	ND	-	ND	-	ND	-	ND	-	ND	-	ND	-	ND	-
26 - 64 years	M	N	Y	Staphylococcus aureus				ND	-	ND	-	ND	-	ND	-	ND	-	ND	-	ND	-	ND	-	ND	-	D	+	ND	-	ND	-	ND	-	ND	-	ND	-	ND	-	ND	-	ND	-	ND	-	ND	-	ND	-
65+ years	F	Y	Y					ND	-	ND	-	ND	-	ND	-	ND	-	ND	-	ND	-	ND	-	ND	-	ND	-	ND	-	ND	-	ND	-	ND	-	ND	-	ND	-	ND	-	ND	-	ND	-	ND	-	ND	-
26 - 64 years	F	N	Y					ND	-	ND	-	ND	-	ND	-	ND	-	ND	-	ND	-	ND	-	ND	-	ND	-	ND	-	ND	-	ND	-	ND	-	ND	-	ND	-	ND	-	ND	-	ND	-	ND	-	ND	-
26 - 64 years	M	Unk	Y					ND	-	ND	-	ND	-	ND	-	ND	-	ND	-	ND	-	ND	-	ND	-	ND	-	ND	-	ND	-	ND	-	ND	-	ND	-	ND	-	ND	-	ND	-	ND	-	ND	-	ND	-
65+ years	F	N	Y	Streptococcus agalactiae				ND	-	ND	-	ND	-	ND	-	ND	-	ND	-	ND	-	ND	-	ND	-	ND	-	ND	-	D	+	D	+	ND	-	ND	-	ND	-	ND	-	ND	-	ND	-	ND	-	ND	-
65+ years	F	Y	Y					ND	-	ND	-	ND	-	ND	-	ND	-	ND	-	ND	-	ND	-	ND	-	ND	-	ND	-	ND	-	ND	-	ND	-	ND	-	ND	-	ND	-	ND	-	ND	-	ND	-	ND	-
65+ years	F	N	Y	Escherichia coli				ND	-	ND	-	ND	-	ND	-	ND	-	ND	-	ND	-	ND	-	ND	-	ND	-	ND	-	ND	-	ND	-	ND	-	ND	-	ND	-	ND	-	ND	-	D	+	ND	-	ND	-
26 - 64 years	M	Y	Y	Streptococcus pyogenes				ND	-	ND	-	ND	-	ND	-	ND	-	ND	-	ND	-	ND	-	ND	-	ND	-	ND	-	D	+	ND	-	ND	-	D	+	ND	-	ND	-	ND	-	ND	-	ND	-	ND	-
26 - 64 years	M	Unk	Y					ND	-	ND	-	ND	-	ND	-	ND	-	ND	-	ND	-	ND	-	ND	-	ND	-	ND	-	ND	-	ND	-	ND	-	ND	-	ND	-	ND	-	ND	-	ND	-	ND	-	ND	-
26 - 64 years	M	N	Y					ND	-	ND	-	ND	-	ND	-	ND	-	ND	-	ND	-	ND	-	ND	-	ND	-	ND	-	ND	-	ND	-	ND	-	ND	-	ND	-	ND	-	ND	-	ND	-	ND	-	ND	-
65+ years	F	Unk	Y	Staphylococcus epidermidis				ND	-	ND	-	ND	-	ND	-	ND	-	ND	-	ND	-	ND	-	ND	-	ND	-	ND	-	ND	-	ND	-	ND	-	ND	-	ND	-	ND	-	ND	-	ND	-	ND	-	ND	-
26 - 64 years	F	Unk	Y					ND	-	ND	-	ND	-	ND	-	ND	-	ND	-	ND	-	ND	-	ND	-	ND	-	ND	-	ND	-	ND	-	ND	-	ND	-	ND	-	ND	-	ND	-	ND	-	ND	-	ND	-
65+ years	F	Y	Y	Corynebacterium striatum				ND	-	ND	-	ND	-	ND	-	ND	-	ND	-	ND	-	ND	-	ND	-	ND	-	ND	-	ND	-	ND	-	ND	-	ND	-	ND	-	ND	-	ND	-	ND	-	ND	-	ND	-
65+ years	F	N	Y					ND	-	ND	-	ND	-	ND	-	ND	-	ND	-	ND	-	ND	-	ND	-	ND	-	ND	-	ND	-	ND	-	ND	-	ND	-	ND	-	ND	-	ND	-	ND	-	ND	-	ND	-
26 - 64 years	M	N	Y					ND	-	ND	-	ND	-	ND	-	ND	-	ND	-	ND	-	ND	-	ND	-	ND	-	ND	-	ND	-	ND	-	ND	-	ND	-	ND	-	ND	-	ND	-	ND	-	ND	-	ND	-
26 - 64 years	M	N	Y					ND	-	ND	-	ND	-	ND	-	ND	-	ND	-	ND	-	ND	-	ND	-	ND	-	ND	-	ND	-	ND	-	ND	-	ND	-	ND	-	ND	-	ND	-	ND	-	ND	-	ND	-
26 - 64 years	M	N	Y					ND	-	ND	-	ND	-	ND	-	ND	-	ND	-	ND	-	ND	-	ND	-	ND	-	ND	-	ND	-	ND	-	ND	-	ND	-	ND	-	ND	-	ND	-	ND	-	ND	-	ND	-
65+ years	F	N	Y					ND	-	ND	-	ND	-	ND	-	ND	-	ND	-	ND	-	ND	-	ND	-	ND	-	ND	-	ND	-	ND	-	ND	-	ND	-	ND	-	ND	-	ND	-	ND	-	ND	-	ND	-
65+ years	F	Y	Y					ND	-	ND	-	ND	-	ND	-	ND	-	ND	-	ND	-	ND	-	ND	-	D	-	ND	-	ND	-	ND	-	ND	-	ND	-	ND	-	ND	-	ND	-	ND	-	ND	-	ND	-
26 - 64 years	M	Unk	Y					ND	-	ND	-	ND	-	ND	-	ND	-	ND	-	ND	-	ND	-	ND	-	ND	-	ND	-	ND	-	ND	-	ND	-	ND	-	ND	-	ND	-	ND	-	ND	-	ND	-	ND	-
65+ years	F	Y	Y					ND	-	ND	-	ND	-	ND	-	ND	-	ND	-	ND	-	ND	-	ND	-	ND	-	ND	-	ND	-	ND	-	ND	-	ND	-	ND	-	ND	-	ND	-	ND	-	ND	-	ND	-
65+ years	F	N	Y					ND	-	ND	-	ND	-	ND	-	ND	-	ND	-	ND	-	ND	-	ND	-	ND	-	ND	-	ND	-	ND	-	ND	-	ND	-	ND	-	ND	-	ND	-	ND	-	ND	-	ND	-
65+ years	F	Unk	Y					ND	-	ND	-	ND	-	ND	-	ND	-	ND	-	ND	-	ND	-	ND	-	ND	-	ND	-	ND	-	ND	-	ND	-	ND	-	ND	-	ND	-	ND	-	ND	-	ND	-	ND	-
65+ years	M	Y	Y					ND	-	ND	-	ND	-	ND	-	ND	-	ND	-	ND	-	ND	-	ND	-	ND	-	D	-	ND	-	ND	-	ND	-	ND	-	ND	-	ND	-	ND	-	ND	-	ND	-	ND	-
65+ years	F	N	Y					ND	-	ND	-	ND	-	ND	-	ND	-	ND	-	ND	-	ND	-	ND	-	ND	-	ND	-	ND	-	ND	-	ND	-	ND	-	ND	-	ND	-	ND	-	ND	-	ND	-	ND	-
26 - 64 years	M	N	Y	Escherichia coli				ND	-	ND	-	ND	-	ND	-	ND	-	ND	-	ND	-	ND	-	ND	-	ND	-	ND	-	ND	-	ND	-	ND	-	ND	-	ND	-	ND	-	ND	-	D	+	ND	-	ND	-
65+ years	M	Unk	Y					ND	-	ND	-	ND	-	ND	-	ND	-	ND	-	ND	-	ND	-	ND	-	ND	-	ND	-	ND	-	ND	-	ND	-	ND	-	ND	-	ND	-	ND	-	ND	-	ND	-	ND	-
5 - 15 years	M	N	Y					ND	-	ND	-	ND	-	ND	-	ND	-	ND	-	ND	-	ND	-	ND	-	ND	-	ND	-	ND	-	ND	-	ND	-	ND	-	ND	-	ND	-	ND	-	ND	-	ND	-	ND	-
26 - 64 years	M	N	Y					ND	-	ND	-	ND	-	ND	-	ND	-	ND	-	ND	-	ND	-	ND	-	ND	-	ND	-	ND	-	ND	-	ND	-	ND	-	ND	-	ND	-	ND	-	ND	-	ND	-	ND	-
26 - 64 years	M	N	Y					ND	-	ND	-	ND	-	ND	-	ND	-	ND	-	ND	-	ND	-	ND	-	ND	-	ND	-	ND	-	ND	-	ND	-	ND	-	ND	-	ND	-	ND	-	ND	-	ND	-	ND	-
26 - 64 years	M	N	Y					ND	-	ND	-	ND	-	ND	-	ND	-	ND	-	ND	-	ND	-	ND	-	ND	-	ND	-	ND	-	ND	-	ND	-	ND	-	ND	-	ND	-	ND	-	ND	-	ND	-	ND	-
65+ years	F	Y	Y					ND	-	ND	-	ND	-	ND	-	ND	-	ND	-	ND	-	ND	-	ND	-	ND	-	ND	-	ND	-	ND	-	ND	-	ND	-	ND	-	ND	-	ND	-	ND	-	ND	-	ND	-
26 - 64 years	M	N	Y					ND	-	ND	-	ND	-	ND	-	ND	-	ND	-	ND	-	ND	-	ND	-	ND	-	ND	-	ND	-	ND	-	ND	-	ND	-	ND	-	ND	-	ND	-	ND	-	ND	-	ND	-
65+ years	F	N	Y	Staphylococcus aureus	Enterococcus faecalis			ND	-	ND	-	ND	-	D	+	ND	-	ND	-	ND	-	ND	-	ND	-	D	+	ND	-	ND	-	ND	-	ND	-	ND	-	ND	-	ND	-	ND	-	ND	-	ND	-	ND	-
26 - 64 years	M	N	Y					ND	-	ND	-	ND	-	ND	-	ND	-	ND	-	ND	-	ND	-	ND	-	ND	-	ND	-	ND	-	ND	-	ND	-	ND	-	ND	-	ND	-	ND	-	ND	-	ND	-	ND	-
26 - 64 years	F	Y	Y					ND	-	ND	-	ND	-	ND	-	ND	-	ND	-	ND	-	ND	-	ND	-	ND	-	ND	-	ND	-	ND	-	ND	-	ND	-	ND	-	ND	-	ND	-	ND	-	ND	-	ND	-
26 - 64 years	F	N	Y					ND	-	ND	-	ND	-	ND	-	ND	-	ND	-	ND	-	ND	-	ND	-	ND	-	ND	-	ND	-	ND	-	ND	-	ND	-	ND	-	ND	-	ND	-	ND	-	ND	-	ND	-
26 - 64 years	M	Unk	Y					ND	-	ND	-	ND	-	ND	-	ND	-	ND	-	ND	-	ND	-	ND	-	ND	-	ND	-	ND	-	ND	-	ND	-	ND	-	ND	-	ND	-	ND	-	ND	-	ND	-	ND	-
65+ years	M	N	Y					ND	-	ND	-	ND	-	ND	-	ND	-	ND	-	ND	-	ND	-	ND	-	ND	-	ND	-	ND	-	ND	-	ND	-	ND	-	ND	-	ND	-	ND	-	ND	-	ND	-	ND	-
26 - 64 years	M	Unk	Y	Finegoldia magna				ND	-	ND	-	ND	-	ND	-	ND	-	D	+	ND	-	ND	-	ND	-	ND	-	ND	-	ND	-	ND	-	ND	-	ND	-	ND	-	ND	-	ND	-	ND	-	ND	-	ND	-
26 - 64 years	F	N	Y					ND	-	ND	-	ND	-	ND	-	ND	-	ND	-	ND	-	ND	-	ND	-	ND	-	ND	-	ND	-	ND	-	ND	-	ND	-	ND	-	ND	-	ND	-	ND	-	ND	-	ND	-
65+ years	M	Unk	Y					ND	-	ND	-	ND	-	ND	-	ND	-	ND	-	ND	-	ND	-	ND	-	ND	-	ND	-	ND	-	ND	-	ND	-	ND	-	ND	-	ND	-	ND	-	ND	-	ND	-	ND	-
26 - 64 years	M	N	Y					ND	-	ND	-	ND	-	ND	-	ND	-	ND	-	ND	-	ND	-	ND	-	ND	-	ND	-	ND	-	ND	-	ND	-	ND	-	ND	-	ND	-	ND	-	ND	-	ND	-	ND	-
26 - 64 years	M	Unk	Y					ND	-	ND	-	ND	-	ND	-	ND	-	ND	-	ND	-	ND	-	ND	-	ND	-	ND	-	ND	-	ND	-	ND	-	ND	-	ND	-	ND	-	ND	-	ND	-	ND	-	ND	-
26 - 64 years	M	N	Y					ND	-	ND	-	ND	-	ND	-	ND	-	ND	-	ND	-	ND	-	ND	-	ND	-	ND	-	ND	-	ND	-	ND	-	ND	-	ND	-	ND	-	ND	-	ND	-	ND	-	ND	-
26 - 64 years	M	N	Y					ND	-	ND	-	ND	-	ND	-	ND	-	ND	-	ND	-	ND	-	ND	-	ND	-	ND	-	ND	-	ND	-	ND	-	ND	-	ND	-	ND	-	ND	-	ND	-	ND	-	ND	-
26 - 64 years	F	Y	Y					ND	-	ND	-	ND	-	ND	-	ND	-	ND	-	ND	-	ND	-	ND	-	ND	-	ND	-	ND	-	ND	-	ND	-	ND	-	ND	-	ND	-	ND	-	ND	-	ND	-	ND	-
26 - 64 years	M	Y	Y					ND	-	ND	-	ND	-	ND	-	ND	-	ND	-	ND	-	ND	-	ND	-	ND	-	ND	-	ND	-	ND	-	ND	-	ND	-	ND	-	ND	-	ND	-	ND	-	ND	-	ND	-
65+ years	F	Unk	Y	Streptococcus anginosus group				ND	-	ND	-	ND	-	ND	-	ND	-	ND	-	ND	-	ND	-	ND	-	ND	-	ND	-	D	+	ND	-	ND	-	ND	-	ND	-	ND	-	ND	-	ND	-	ND	-	ND	-
26 - 64 years	F	Y	Y					ND	-	ND	-	ND	-	ND	-	ND	-	ND	-	ND	-	ND	-	ND	-	ND	-	ND	-	ND	-	ND	-	ND	-	ND	-	ND	-	ND	-	ND	-	ND	-	ND	-	ND	-
65+ years	F	Y	Y					ND	-	ND	-	ND	-	ND	-	ND	-	ND	-	ND	-	ND	-	ND	-	D	-	ND	-	ND	-	ND	-	ND	-	ND	-	ND	-	ND	-	ND	-	ND	-	ND	-	ND	-
65+ years	M	N	Y					ND	-	ND	-	ND	-	ND	-	ND	-	ND	-	ND	-	ND	-	ND	-	ND	-	ND	-	ND	-	ND	-	ND	-	ND	-	ND	-	ND	-	ND	-	ND	-	ND	-	ND	-
65+ years	M	N	Y					ND	-	ND	-	ND	-	ND	-	ND	-	ND	-	ND	-	ND	-	ND	-	ND	-	ND	-	ND	-	ND	-	ND	-	ND	-	ND	-	ND	-	ND	-	ND	-	ND	-	ND	-
16 - 25 years	M	N	Y					ND	-	ND	-	ND	-	ND	-	ND	-	ND	-	ND	-	ND	-	ND	-	ND	-	ND	-	ND	-	ND	-	ND	-	ND	-	ND	-	ND	-	ND	-	ND	-	ND	-	ND	-
26 - 64 years	M	N	Y					ND	-	ND	-	ND	-	ND	-	ND	-	ND	-	ND	-	ND	-	ND	-	ND	-	ND	-	ND	-	ND	-	ND	-	ND	-	ND	-	ND	-	ND	-	ND	-	ND	-	ND	-
5 - 15 years	M	N	Y	Staphylococcus aureus				ND	-	ND	-	ND	-	ND	-	ND	-	ND	-	ND	-	ND	-	ND	-	ND	+	ND	-	ND	-	ND	-	ND	-	ND	-	ND	-	ND	-	ND	-	ND	-	ND	-	ND	-
65+ years	F	N	Y					ND	-	ND	-	ND	-	ND	-	ND	-	ND	-	ND	-	ND	-	ND	-	ND	-	ND	-	ND	-	ND	-	ND	-	ND	-	ND	-	ND	-	ND	-	ND	-	ND	-	ND	-
65+ years	F	N	Y					ND	-	ND	-	ND	-	ND	-	ND	-	ND	-	ND	-	ND	-	ND	-	ND	-	ND	-	ND	-	ND	-	ND	-	ND	-	ND	-	ND	-	ND	-	ND	-	ND	-	ND	-
26 - 64 years	M	N	Y					ND	-	ND	-	ND	-	ND	-	ND	-	ND	-	ND	-	ND	-	ND	-	ND	-	ND	-	ND	-	ND	-	ND	-	ND	-	ND	-	ND	-	ND	-	ND	-	ND	-	ND	-
26 - 64 years	M	Unk	Y					ND	-	ND	-	ND	-	ND	-	ND	-	ND	-	ND	-	ND	-	ND	-	ND	-	ND	-	ND	-	ND	-	ND	-	ND	-	ND	-	ND	-	ND	-	ND	-	ND	-	ND	-
26 - 64 years	M	Unk	Y					ND	-	ND	-	ND	-	ND	-	ND	-	ND	-	ND	-	ND	-	ND	-	ND	-	ND	-	ND	-	ND	-	ND	-	ND	-	ND	-	ND	-	ND	-	ND	-	ND	-	ND	-
26 - 64 years	F	Y	Y					ND	-	ND	-	ND	-	ND	-	ND	-	ND	-	ND	-	ND	-	ND	-	ND	-	ND	-	ND	-	ND	-	ND	-	ND	-	ND	-	ND	-	ND	-	ND	-	ND	-	ND	-
26 - 64 years	M	Unk	Y					ND	-	ND	-	ND	-	ND	-	ND	-	ND	-	ND	-	ND	-	ND	-	ND	-	ND	-	ND	-	ND	-	ND	-	ND	-	ND	-	ND	-	ND	-	ND	-	ND	-	ND	-
65+ years	M	N	Y					ND	-	ND	-	ND	-	ND	-	ND	-	ND	-	ND	-	ND	-	ND	-	ND	-	ND	-	ND	-	ND	-	ND	-	ND	-	ND	-	ND	-	ND	-	ND	-	ND	-	ND	-
26 - 64 years	M	Y	Y					ND	-	ND	-	ND	-	ND	-	ND	-	ND	-	ND	-	ND	-	ND	-	ND	-	ND	-	ND	-	ND	-	ND	-	ND	-	ND	-	ND	-	ND	-	ND	-	ND	-	ND	-
65+ years	M	N	Y					ND	-	ND	-	ND	-	ND	-	ND	-	ND	-	ND	-	ND	-	ND	-	ND	-	ND	-	ND	-	ND	-	ND	-	ND	-	ND	-	ND	-	ND	-	ND	-	ND	-	ND	-
26 - 64 years	M	Unk	Y					ND	-	ND	-	ND	-	ND	-	ND	-	ND	-	ND	-	ND	-	ND	-	ND	-	ND	-	ND	-	ND	-	ND	-	ND	-	ND	-	ND	-	ND	-	ND	-	ND	-	ND	-
65+ years	M	N	Y					ND	-	ND	-	ND	-	ND	-	ND	-	ND	-	ND	-	ND	-	ND	-	ND	-	ND	-	ND	-	ND	-	ND	-	ND	-	ND	-	ND	-	ND	-	ND	-	ND	-	ND	-
26 - 64 years	M	Y	Y					ND	-	ND	-	ND	-	ND	-	ND	-	ND	-	ND	-	ND	-	ND	-	ND	-	ND	-	ND	-	ND	-	ND	-	ND	-	ND	-	ND	-	ND	-	ND	-	ND	-	ND	-
26 - 64 years	M	N	Y					ND	-	ND	-	ND	-	ND	-	ND	-	ND	-	ND	-	ND	-	ND	-	ND	-	ND	-	ND	-	ND	-	ND	-	ND	-	ND	-	ND	-	ND	-	ND	-	ND	-	ND	-
26 - 64 years	M	N	Y					ND	-	ND	-	ND	-	ND	-	ND	-	ND	-	ND	-	ND	-	ND	-	ND	-	ND	-	ND	-	ND	-	ND	-	ND	-	ND	-	ND	-	ND	-	ND	-	ND	-	ND	-
5 - 15 years	M	N	Y	Staphylococcus aureus				ND	-	ND	-	ND	-	ND	-	ND	-	ND	-	ND	-	ND	-	ND	-	D	+	ND	-	ND	-	ND	-	ND	-	ND	-	ND	-	ND	-	ND	-	ND	-	ND	-	ND	-
26 - 64 years	F	Y	Y					ND	-	ND	-	ND	-	ND	-	ND	-	ND	-	ND	-	ND	-	ND	-	ND	-	ND	-	ND	-	ND	-	ND	-	ND	-	ND	-	ND	-	ND	-	ND	-	ND	-	ND	-
26 - 64 years	F	N	Y					ND	-	ND	-	ND	-	ND	-	ND	-	ND	-	ND	-	ND	-	ND	-	ND	-	ND	-	ND	-	ND	-	ND	-	ND	-	ND	-	ND	-	ND	-	ND	-	ND	-	ND	-
65+ years	M	Y	Y					ND	-	ND	-	ND	-	ND	-	ND	-	ND	-	ND	-	ND	-	ND	-	ND	-	ND	-	ND	-	ND	-	ND	-	ND	-	ND	-	ND	-	ND	-	ND	-	ND	-	ND	-
26 - 64 years	F	N	Y					ND	-	ND	-	ND	-	ND	-	ND	-	ND	-	ND	-	ND	-	ND	-	ND	-	ND	-	ND	-	ND	-	ND	-	ND	-	ND	-	ND	-	ND	-	ND	-	ND	-	ND	-
65+ years	F	Y	Y					ND	-	ND	-	ND	-	ND	-	ND	-	ND	-	ND	-	ND	-	ND	-	ND	-	ND	-	ND	-	ND	-	ND	-	ND	-	ND	-	ND	-	ND	-	ND	-	ND	-	ND	-
26 - 64 years	M	N	Y					ND	-	ND	-	ND	-	ND	-	ND	-	ND	-	ND	-	ND	-	ND	-	ND	-	ND	-	ND	-	ND	-	ND	-	ND	-	ND	-	ND	-	ND	-	ND	-	ND	-	ND	-
26 - 64 years	M	N	Y					ND	-	ND	-	ND	-	ND	-	ND	-	ND	-	ND	-	ND	-	ND	-	ND	-	ND	-	ND	-	ND	-	ND	-	ND	-	ND	-	ND	-	ND	-	ND	-	ND	-	ND	-
65+ years	M	Unk	Y					ND	-	ND	-	ND	-	ND	-	ND	-	ND	-	ND	-	ND	-	ND	-	ND	-	ND	-	ND	-	ND	-	ND	-	ND	-	ND	-	ND	-	ND	-	ND	-	ND	-	ND	-
65+ years	M	Y	Y	Staphylococcus aureus				ND	-	ND	-	ND	-	ND	-	ND	-	ND	-	ND	-	ND	-	ND	-	D	+	ND	-	ND	-	ND	-	ND	-	ND	-	ND	-	ND	-	ND	-	ND	-	ND	-	ND	-
65+ years	M	N	Y					ND	-	ND	-	ND	-	ND	-	ND	-	ND	-	ND	-	ND	-	ND	-	ND	-	ND	-	ND	-	ND	-	ND	-	ND	-	ND	-	ND	-	ND	-	ND	-	ND	-	ND	-
26 - 64 years	F	Unk	Y					ND	-	ND	-	ND	-	ND	-	ND	-	ND	-	ND	-	ND	-	ND	-	ND	-	ND	-	ND	-	ND	-	ND	-	ND	-	ND	-	ND	-	ND	-	ND	-	ND	-	ND	-
26 - 64 years	M	Unk	Y					ND	-	ND	-	ND	-	ND	-	ND	-	ND	-	ND	-	ND	-	ND	-	ND	-	ND	-	ND	-	ND	-	ND	-	ND	-	ND	-	ND	-	ND	-	ND	-	ND	-	ND	-
26 - 64 years	F	N	Y					ND	-	ND	-	ND	-	ND	-	ND	-	ND	-	ND	-	ND	-	ND	-	ND	-	ND	-	ND	-	ND	-	ND	-	ND	-	ND	-	ND	-	ND	-	ND	-	ND	-	ND	-
65+ years	F	Y	Y					ND	-	ND	-	ND	-	ND	-	ND	-	ND	-	ND	-	ND	-	ND	-	ND	-	ND	-	ND	-	ND	-	ND	-	ND	-	ND	-	ND	-	ND	-	ND	-	ND	-	ND	-
26 - 64 years	M	N	Y					ND	-	ND	-	ND	-	ND	-	ND	-	ND	-	ND	-	ND	-	ND	-	ND	-	ND	-	ND	-	ND	-	ND	-	ND	-	ND	-	ND	-	ND	-	ND	-	ND	-	ND	-
65+ years	M	Y	Y					ND	-	ND	-	ND	-	ND	-	ND	-	ND	-	ND	-	ND	-	ND	-	D	-	ND	-	ND	-	ND	-	ND	-	ND	-	ND	-	ND	-	ND	-	ND	-	ND	-	ND	-
26 - 64 years	M	N	Y					ND	-	ND	-	ND	-	ND	-	ND	-	ND	-	ND	-	ND	-	ND	-	ND	-	ND	-	ND	-	ND	-	ND	-	ND	-	ND	-	ND	-	ND	-	ND	-	ND	-	ND	-
26 - 64 years	M	Y	Y					ND	-	ND	-	ND	-	ND	-	ND	-	ND	-	ND	-	ND	-	ND	-	ND	-	ND	-	ND	-	ND	-	ND	-	ND	-	ND	-	ND	-	ND	-	ND	-	ND	-	ND	-
65+ years	F	Y	Y					ND	-	ND	-	ND	-	ND	-	ND	-	ND	-	ND	-	ND	-	ND	-	ND	-	ND	-	ND	-	ND	-	ND	-	ND	-	ND	-	ND	-	ND	-	ND	-	ND	-	ND	-
26 - 64 years	F	Y	Y					ND	-	ND	-	ND	-	ND	-	ND	-	ND	-	ND	-	ND	-	ND	-	ND	-	ND	-	ND	-	ND	-	ND	-	ND	-	ND	-	ND	-	ND	-	ND	-	ND	-	ND	-
26 - 64 years	M	Unk	Y					ND	-	ND	-	ND	-	ND	-	ND	-	ND	-	ND	-	ND	-	ND	-	ND	-	ND	-	ND	-	ND	-	ND	-	ND	-	ND	-	ND	-	ND	-	ND	-	ND	-	ND	-
65+ years	M	Y	Y					ND	-	ND	-	ND	-	ND	-	ND	-	ND	-	ND	-	ND	-	ND	-	ND	-	ND	-	ND	-	ND	-	ND	-	ND	-	ND	-	ND	-	ND	-	ND	-	ND	-	ND	-
65+ years	M	Unk	Y					ND	-	ND	-	ND	-	ND	-	ND	-	ND	-	ND	-	ND	-	ND	-	ND	-	ND	-	ND	-	ND	-	ND	-	ND	-	ND	-	ND	-	ND	-	ND	-	ND	-	ND	-
26 - 64 years	M	Unk	Y					ND	-	ND	-	ND	-	ND	-	ND	-	ND	-	ND	-	ND	-	ND	-	ND	-	ND	-	ND	-	ND	-	ND	-	ND	-	ND	-	ND	-	ND	-	ND	-	ND	-	ND	-
26 - 64 years	M	Unk	Y					ND	-	ND	-	ND	-	ND	-	ND	-	ND	-	ND	-	ND	-	ND	-	ND	-	ND	-	ND	-	ND	-	ND	-	ND	-	ND	-	ND	-	ND	-	ND	-	ND	-	ND	-
5 - 15 years	M	N	Y					ND	-	ND	-	ND	-	ND	-	ND	-	ND	-	ND	-	ND	-	ND	-	ND	-	ND	-	ND	-	ND	-	ND	-	ND	-	ND	-	ND	-	ND	-	ND	-	ND	-	ND	-
26 - 64 years	M	Unk	Y					ND	-	ND	-	ND	-	ND	-	ND	-	ND	-	ND	-	ND	-	ND	-	ND	-	ND	-	ND	-	ND	-	ND	-	ND	-	ND	-	ND	-	ND	-	ND	-	ND	-	ND	-
65+ years	M	Y	Y	Staphylococcus aureus				ND	-	ND	-	ND	-	ND	-	ND	-	ND	-	ND	-	ND	-	ND	-	D	+	ND	-	ND	-	ND	-	ND	-	ND	-	ND	-	ND	-	ND	-	ND	-	ND	-	ND	-
26 - 64 years	F	N	Y	Streptococcus pneumoniae				ND	-	ND	-	ND	-	ND	-	ND	-	ND	-	ND	-	ND	-	ND	-	ND	-	ND	-	D	+	ND	-	D	+	ND	-	ND	-	ND	-	ND	-	ND	-	ND	-	ND	-
65+ years	M	N	Y					ND	-	ND	-	ND	-	D	-	ND	-	ND	-	ND	-	ND	-	ND	-	ND	-	ND	-	ND	-	ND	-	ND	-	ND	-	ND	-	ND	-	ND	-	ND	-	ND	-	ND	-
65+ years	F	Unk	Y					ND	-	ND	-	ND	-	ND	-	ND	-	ND	-	ND	-	ND	-	ND	-	ND	-	ND	-	ND	-	ND	-	ND	-	ND	-	ND	-	ND	-	ND	-	ND	-	ND	-	ND	-
26 - 64 years	F	N	Y					ND	-	ND	-	ND	-	ND	-	ND	-	ND	-	ND	-	ND	-	ND	-	D	-	ND	-	ND	-	ND	-	ND	-	ND	-	ND	-	ND	-	ND	-	ND	-	ND	-	ND	-
26 - 64 years	M	N	Y					ND	-	ND	-	ND	-	ND	-	ND	-	ND	-	ND	-	ND	-	ND	-	ND	-	ND	-	ND	-	ND	-	ND	-	ND	-	ND	-	ND	-	ND	-	ND	-	ND	-	ND	-
26 - 64 years	M	Y	Y					ND	-	ND	-	ND	-	ND	-	ND	-	ND	-	ND	-	ND	-	ND	-	ND	-	ND	-	ND	-	ND	-	ND	-	ND	-	ND	-	ND	-	ND	-	ND	-	ND	-	ND	-
65+ years	M	N	Y					ND	-	ND	-	ND	-	ND	-	ND	-	ND	-	ND	-	ND	-	ND	-	ND	-	ND	-	ND	-	ND	-	ND	-	ND	-	ND	-	ND	-	ND	-	ND	-	ND	-	ND	-
26 - 64 years	M	N	Y					ND	-	ND	-	ND	-	ND	-	ND	-	ND	-	ND	-	ND	-	ND	-	ND	-	ND	-	ND	-	ND	-	ND	-	ND	-	ND	-	ND	-	ND	-	ND	-	ND	-	ND	-
65+ years	M	Unk	Y					ND	-	ND	-	ND	-	ND	-	ND	-	ND	-	ND	-	ND	-	ND	-	ND	-	ND	-	ND	-	ND	-	ND	-	ND	-	ND	-	ND	-	ND	-	ND	-	ND	-	ND	-
65+ years	M	Unk	Y					ND	-	ND	-	ND	-	ND	-	ND	-	ND	-	ND	-	ND	-	ND	-	ND	-	ND	-	ND	-	ND	-	ND	-	ND	-	ND	-	ND	-	ND	-	ND	-	ND	-	ND	-
26 - 64 years	M	N	Y					ND	-	ND	-	ND	-	ND	-	ND	-	ND	-	ND	-	ND	-	ND	-	ND	-	ND	-	ND	-	ND	-	ND	-	ND	-	ND	-	ND	-	ND	-	ND	-	ND	-	ND	-
65+ years	F	N	Y					ND	-	ND	-	ND	-	ND	-	ND	-	ND	-	ND	-	ND	-	ND	-	ND	-	ND	-	ND	-	ND	-	ND	-	ND	-	ND	-	ND	-	ND	-	ND	-	ND	-	ND	-
65+ years	M	N	Y					ND	-	ND	-	ND	-	ND	-	ND	-	ND	-	ND	-	ND	-	ND	-	ND	-	ND	-	ND	-	ND	-	ND	-	ND	-	ND	-	ND	-	ND	-	ND	-	ND	-	ND	-
65+ years	M	Unk	Y					ND	-	ND	-	ND	-	ND	-	ND	-	ND	-	ND	-	ND	-	ND	-	ND	-	ND	-	ND	-	ND	-	ND	-	ND	-	ND	-	ND	-	ND	-	ND	-	ND	-	ND	-
26 - 64 years	M	Unk	Y					ND	-	ND	-	ND	-	ND	-	ND	-	ND	-	ND	-	ND	-	ND	-	ND	-	ND	-	ND	-	ND	-	ND	-	ND	-	ND	-	ND	-	ND	-	ND	-	ND	-	ND	-
26 - 64 years	F	N	Y					ND	-	ND	-	ND	-	ND	-	ND	-	ND	-	ND	-	ND	-	ND	-	ND	-	ND	-	ND	-	ND	-	ND	-	ND	-	ND	-	ND	-	ND	-	ND	-	ND	-	ND	-
65+ years	F	Y	Y					ND	-	ND	-	ND	-	ND	-	ND	-	ND	-	ND	-	ND	-	ND	-	ND	-	ND	-	ND	-	ND	-	ND	-	ND	-	ND	-	ND	-	ND	-	ND	-	ND	-	ND	-
26 - 64 years	M	N	Y					ND	-	ND	-	ND	-	ND	-	ND	-	ND	-	ND	-	ND	-	ND	-	ND	-	ND	-	ND	-	ND	-	ND	-	ND	-	ND	-	ND	-	ND	-	ND	-	ND	-	ND	-
26 - 64 years	M	N	Y					ND	-	ND	-	ND	-	ND	-	ND	-	ND	-	ND	-	ND	-	ND	-	ND	-	ND	-	ND	-	ND	-	ND	-	ND	-	ND	-	ND	-	ND	-	ND	-	ND	-	ND	-
65+ years	M	Y	Y					ND	-	ND	-	ND	-	ND	-	ND	-	ND	-	ND	-	ND	-	ND	-	ND	-	ND	-	ND	-	ND	-	ND	-	ND	-	ND	-	ND	-	ND	-	ND	-	ND	-	ND	-
26 - 64 years	M	Y	Y					ND	-	ND	-	ND	-	ND	-	ND	-	ND	-	ND	-	ND	-	ND	-	ND	-	ND	-	ND	-	ND	-	ND	-	ND	-	ND	-	ND	-	ND	-	ND	-	ND	-	ND	-
65+ years	F	N	Y					ND	-	ND	-	ND	-	ND	-	ND	-	ND	-	ND	-	ND	-	ND	-	ND	-	ND	-	ND	-	ND	-	ND	-	ND	-	ND	-	ND	-	ND	-	ND	-	ND	-	ND	-
26 - 64 years	M	Y	Y					ND	-	ND	-	ND	-	ND	-	ND	-	ND	-	ND	-	ND	-	ND	-	ND	-	ND	-	ND	-	ND	-	ND	-	ND	-	ND	-	ND	-	ND	-	ND	-	ND	-	ND	-
65+ years	F	N	Y					ND	-	ND	-	ND	-	ND	-	ND	-	ND	-	ND	-	ND	-	ND	-	ND	-	ND	-	ND	-	ND	-	ND	-	ND	-	ND	-	ND	-	ND	-	ND	-	ND	-	ND	-
26 - 64 years	M	Unk	Y					ND	-	ND	-	ND	-	ND	-	ND	-	ND	-	ND	-	ND	-	ND	-	ND	-	ND	-	ND	-	ND	-	ND	-	ND	-	ND	-	ND	-	ND	-	ND	-	ND	-	ND	-
65+ years	F	N	Y	Streptococcus pneumoniae				ND	-	ND	-	ND	-	ND	-	ND	-	ND	-	ND	-	ND	-	ND	-	ND	-	ND	-	D	+	ND	-	D	+	ND	-	ND	-	ND	-	ND	-	ND	-	ND	-	ND	-
65+ years	M	N	Y					ND	-	ND	-	ND	-	ND	-	ND	-	ND	-	ND	-	ND	-	ND	-	ND	-	ND	-	ND	-	ND	-	ND	-	ND	-	ND	-	ND	-	ND	-	ND	-	ND	-	ND	-
65+ years	F	Y	Y	Escherichia coli				ND	-	ND	-	ND	-	ND	-	ND	-	ND	-	ND	-	ND	-	ND	-	ND	-	ND	-	ND	-	ND	-	ND	-	ND	-	ND	-	ND	-	ND	-	D	+	ND	-	ND	-
26 - 64 years	F	Y	Y	Staphylococcus epidermidis				ND	-	ND	-	ND	-	ND	-	ND	-	ND	-	ND	-	ND	-	ND	-	ND	-	ND	-	ND	-	ND	-	ND	-	ND	-	ND	-	ND	-	ND	-	ND	-	ND	-	ND	-
26 - 64 years	M	N	Y					ND	-	ND	-	ND	-	ND	-	ND	-	ND	-	ND	-	ND	-	ND	-	ND	-	ND	-	ND	-	ND	-	ND	-	ND	-	ND	-	ND	-	ND	-	ND	-	ND	-	ND	-
65+ years	M	N	Y					ND	-	ND	-	ND	-	ND	-	ND	-	ND	-	ND	-	ND	-	ND	-	ND	-	ND	-	ND	-	ND	-	ND	-	ND	-	ND	-	ND	-	ND	-	ND	-	ND	-	ND	-
65+ years	M	Y	Y					ND	-	ND	-	ND	-	ND	-	ND	-	ND	-	ND	-	ND	-	ND	-	ND	-	ND	-	D	-	ND	-	ND	-	ND	-	ND	-	ND	-	ND	-	ND	-	ND	-	ND	-
16 - 25 years	M	N	Y					ND	-	ND	-	ND	-	ND	-	ND	-	ND	-	ND	-	ND	-	ND	-	ND	-	ND	-	ND	-	ND	-	ND	-	ND	-	ND	-	ND	-	ND	-	ND	-	ND	-	ND	-
26 - 64 years	M	Y	Y					ND	-	ND	-	ND	-	ND	-	ND	-	ND	-	ND	-	ND	-	ND	-	ND	-	ND	-	ND	-	ND	-	ND	-	ND	-	ND	-	ND	-	ND	-	ND	-	ND	-	ND	-
65+ years	F	Y	Y					ND	-	ND	-	ND	-	ND	-	ND	-	ND	-	ND	-	ND	-	ND	-	ND	-	ND	-	ND	-	ND	-	ND	-	ND	-	ND	-	ND	-	ND	-	ND	-	ND	-	ND	-
65+ years	M	N	Y	Staphylococcus capitis				ND	-	ND	-	ND	-	ND	-	ND	-	ND	-	ND	-	ND	-	ND	-	ND	-	ND	-	ND	-	ND	-	ND	-	ND	-	ND	-	ND	-	ND	-	ND	-	ND	-	ND	-
26 - 64 years	M	N	Y					ND	-	ND	-	ND	-	ND	-	ND	-	ND	-	ND	-	ND	-	ND	-	ND	-	ND	-	ND	-	ND	-	ND	-	ND	-	ND	-	ND	-	ND	-	ND	-	ND	-	ND	-
65+ years	F	Unk	Y					ND	-	ND	-	ND	-	ND	-	ND	-	ND	-	ND	-	ND	-	ND	-	ND	-	ND	-	ND	-	ND	-	ND	-	ND	-	ND	-	ND	-	ND	-	ND	-	ND	-	ND	-
65+ years	M	Y	Y					ND	-	ND	-	ND	-	ND	-	ND	-	ND	-	ND	-	ND	-	ND	-	ND	-	ND	-	ND	-	ND	-	ND	-	ND	-	ND	-	ND	-	ND	-	ND	-	ND	-	ND	-
65+ years	M	N	Y					ND	-	ND	-	ND	-	ND	-	ND	-	ND	-	ND	-	ND	-	ND	-	ND	-	ND	-	ND	-	ND	-	ND	-	ND	-	ND	-	ND	-	ND	-	ND	-	ND	-	ND	-
65+ years	M	N	Y					ND	-	ND	-	ND	-	ND	-	ND	-	ND	-	ND	-	ND	-	ND	-	ND	-	ND	-	D	-	ND	-	ND	-	ND	-	ND	-	ND	-	ND	-	ND	-	ND	-	ND	-
26 - 64 years	F	N	Y					ND	-	ND	-	ND	-	ND	-	ND	-	ND	-	ND	-	ND	-	ND	-	ND	-	ND	-	ND	-	ND	-	ND	-	ND	-	ND	-	ND	-	ND	-	ND	-	ND	-	ND	-
26 - 64 years	F	N	Y					ND	-	ND	-	ND	-	ND	-	ND	-	ND	-	ND	-	ND	-	ND	-	ND	-	ND	-	ND	-	ND	-	ND	-	ND	-	ND	-	ND	-	ND	-	ND	-	ND	-	ND	-
26 - 64 years	M	Y	Y					ND	-	ND	-	ND	-	ND	-	ND	-	ND	-	ND	-	ND	-	ND	-	ND	-	ND	-	ND	-	ND	-	ND	-	ND	-	ND	-	ND	-	ND	-	ND	-	ND	-	ND	-
26 - 64 years	F	N	Y					ND	-	ND	-	ND	-	ND	-	ND	-	ND	-	ND	-	ND	-	ND	-	ND	-	ND	-	ND	-	ND	-	ND	-	ND	-	ND	-	ND	-	ND	-	ND	-	ND	-	ND	-
26 - 64 years	M	N	Y					ND	-	ND	-	ND	-	ND	-	ND	-	ND	-	ND	-	ND	-	ND	-	ND	-	ND	-	ND	-	ND	-	ND	-	ND	-	ND	-	ND	-	ND	-	ND	-	ND	-	ND	-
65+ years	F	N	Y					ND	-	ND	-	ND	-	ND	-	ND	-	ND	-	ND	-	ND	-	ND	-	ND	-	ND	-	ND	-	ND	-	ND	-	ND	-	ND	-	ND	-	ND	-	ND	-	ND	-	ND	-
65+ years	F	N	Y					ND	-	ND	-	ND	-	ND	-	ND	-	ND	-	ND	-	ND	-	ND	-	ND	-	ND	-	ND	-	ND	-	ND	-	ND	-	ND	-	ND	-	ND	-	ND	-	ND	-	ND	-
65+ years	M	Unk	Y					ND	-	ND	-	ND	-	ND	-	ND	-	ND	-	ND	-	ND	-	ND	-	ND	-	ND	-	ND	-	ND	-	ND	-	ND	-	ND	-	ND	-	ND	-	ND	-	ND	-	ND	-
26 - 64 years	M	N	Y	Staphylococcus aureus				ND	-	ND	-	ND	-	ND	-	ND	-	ND	-	ND	-	ND	-	ND	-	D	+	ND	-	ND	-	ND	-	ND	-	ND	-	ND	-	ND	-	ND	-	ND	-	ND	-	ND	-
26 - 64 years	F	Y	Y					ND	-	ND	-	ND	-	ND	-	ND	-	ND	-	ND	-	ND	-	ND	-	ND	-	ND	-	ND	-	ND	-	ND	-	ND	-	ND	-	ND	-	ND	-	ND	-	ND	-	ND	-
26 - 64 years	F	N	Y					ND	-	ND	-	ND	-	ND	-	ND	-	ND	-	ND	-	ND	-	ND	-	ND	-	ND	-	ND	-	ND	-	ND	-	ND	-	ND	-	ND	-	ND	-	ND	-	ND	-	ND	-
26 - 64 years	F	N	Y					ND	-	ND	-	ND	-	ND	-	ND	-	ND	-	ND	-	ND	-	ND	-	ND	-	ND	-	ND	-	ND	-	ND	-	ND	-	ND	-	ND	-	ND	-	ND	-	ND	-	ND	-
5 - 15 years	M	N	Y					ND	-	ND	-	ND	-	ND	-	ND	-	ND	-	ND	-	ND	-	ND	-	ND	-	ND	-	ND	-	ND	-	ND	-	ND	-	ND	-	ND	-	ND	-	ND	-	ND	-	ND	-
65+ years	F	Unk	Y					ND	-	ND	-	ND	-	ND	-	ND	-	ND	-	ND	-	ND	-	ND	-	ND	-	ND	-	ND	-	ND	-	ND	-	ND	-	ND	-	ND	-	ND	-	ND	-	ND	-	ND	-
65+ years	M	Unk	Y					ND	-	ND	-	ND	-	ND	-	ND	-	ND	-	ND	-	ND	-	ND	-	ND	-	ND	-	ND	-	ND	-	ND	-	ND	-	ND	-	ND	-	ND	-	ND	-	ND	-	ND	-
26 - 64 years	M	N	Y	Streptococcus pyogenes				ND	-	ND	-	ND	-	ND	-	ND	-	ND	-	ND	-	ND	-	ND	-	ND	-	ND	-	D	+	ND	-	ND	-	D	+	ND	-	ND	-	ND	-	ND	-	ND	-	ND	-
26 - 64 years	F	N	Y					ND	-	ND	-	ND	-	ND	-	ND	-	ND	-	ND	-	ND	-	ND	-	ND	-	ND	-	ND	-	ND	-	ND	-	ND	-	ND	-	ND	-	ND	-	ND	-	ND	-	ND	-
65+ years	M	Y	Y					ND	-	ND	-	ND	-	ND	-	ND	-	ND	-	ND	-	ND	-	ND	-	ND	-	ND	-	ND	-	ND	-	ND	-	ND	-	ND	-	ND	-	ND	-	ND	-	ND	-	ND	-
26 - 64 years	F	Unk	Y					ND	-	ND	-	ND	-	ND	-	ND	-	ND	-	ND	-	ND	-	ND	-	ND	-	ND	-	ND	-	ND	-	ND	-	ND	-	ND	-	ND	-	ND	-	ND	-	ND	-	ND	-
65+ years	M	Y	Y					ND	-	ND	-	ND	-	ND	-	ND	-	ND	-	ND	-	ND	-	ND	-	ND	-	ND	-	ND	-	ND	-	ND	-	ND	-	ND	-	ND	-	ND	-	ND	-	ND	-	ND	-
26 - 64 years	F	N	Y					ND	-	ND	-	ND	-	ND	-	ND	-	ND	-	ND	-	ND	-	ND	-	ND	-	ND	-	ND	-	ND	-	ND	-	ND	-	ND	-	ND	-	ND	-	ND	-	ND	-	ND	-
65+ years	M	N	Y					ND	-	ND	-	ND	-	ND	-	ND	-	ND	-	ND	-	ND	-	ND	-	ND	-	ND	-	ND	-	ND	-	ND	-	ND	-	ND	-	ND	-	ND	-	ND	-	ND	-	ND	-
65+ years	F	Y	Y					ND	-	ND	-	ND	-	ND	-	ND	-	ND	-	ND	-	ND	-	ND	-	ND	-	ND	-	ND	-	ND	-	ND	-	ND	-	ND	-	ND	-	ND	-	ND	-	ND	-	ND	-
65+ years	M	N	Y					ND	-	ND	-	ND	-	ND	-	ND	-	ND	-	ND	-	ND	-	ND	-	ND	-	ND	-	ND	-	ND	-	ND	-	ND	-	ND	-	ND	-	ND	-	ND	-	ND	-	ND	-
26 - 64 years	M	N	Y	Staphylococcus aureus				ND	-	ND	-	ND	-	ND	-	ND	-	ND	-	ND	-	ND	-	ND	-	D	+	ND	-	ND	-	ND	-	ND	-	ND	-	ND	-	ND	-	ND	-	ND	-	ND	-	ND	-
65+ years	M	Y	Y					ND	-	ND	-	ND	-	ND	-	ND	-	ND	-	ND	-	ND	-	ND	-	ND	-	ND	-	ND	-	ND	-	ND	-	ND	-	ND	-	ND	-	ND	-	ND	-	ND	-	ND	-
65+ years	M	N	Y					ND	-	ND	-	ND	-	ND	-	ND	-	ND	-	ND	-	ND	-	ND	-	ND	-	ND	-	ND	-	ND	-	ND	-	ND	-	ND	-	ND	-	ND	-	D	-	ND	-	ND	-
26 - 64 years	F	N	Y					ND	-	ND	-	ND	-	ND	-	ND	-	ND	-	ND	-	ND	-	ND	-	ND	-	ND	-	ND	-	ND	-	ND	-	ND	-	ND	-	ND	-	ND	-	ND	-	ND	-	ND	-
26 - 64 years	F	N	Y					ND	-	ND	-	ND	-	ND	-	ND	-	ND	-	ND	-	ND	-	ND	-	ND	-	ND	-	ND	-	ND	-	ND	-	ND	-	ND	-	ND	-	ND	-	ND	-	ND	-	ND	-
26 - 64 years	M	N	Y					ND	-	ND	-	ND	-	ND	-	ND	-	ND	-	ND	-	ND	-	ND	-	ND	-	ND	-	ND	-	ND	-	ND	-	ND	-	ND	-	ND	-	ND	-	ND	-	ND	-	ND	-
65+ years	F	Y	Y	Serratia marcescens				ND	-	ND	-	ND	-	ND	-	ND	-	ND	-	ND	-	ND	-	ND	-	ND	-	ND	-	ND	-	ND	-	ND	-	ND	-	ND	-	ND	-	ND	-	ND	-	ND	-	ND	-
26 - 64 years	F	N	Y					ND	-	ND	-	ND	-	ND	-	ND	-	ND	-	ND	-	ND	-	ND	-	ND	-	ND	-	ND	-	ND	-	ND	-	ND	-	ND	-	ND	-	ND	-	ND	-	ND	-	ND	-
26 - 64 years	F	N	Y					ND	-	ND	-	ND	-	ND	-	ND	-	ND	-	ND	-	ND	-	ND	-	ND	-	ND	-	ND	-	ND	-	ND	-	ND	-	ND	-	ND	-	ND	-	ND	-	ND	-	ND	-
26 - 64 years	F	N	Y					ND	-	ND	-	ND	-	ND	-	ND	-	ND	-	ND	-	ND	-	ND	-	ND	-	ND	-	ND	-	ND	-	ND	-	ND	-	ND	-	ND	-	ND	-	ND	-	ND	-	ND	-
65+ years	M	Unk	Y					ND	-	ND	-	ND	-	ND	-	ND	-	ND	-	ND	-	ND	-	ND	-	ND	-	ND	-	ND	-	ND	-	ND	-	ND	-	ND	-	ND	-	ND	-	ND	-	ND	-	ND	-
65+ years	F	N	Y					ND	-	ND	-	ND	-	ND	-	ND	-	ND	-	ND	-	ND	-	ND	-	ND	-	ND	-	ND	-	ND	-	ND	-	ND	-	ND	-	ND	-	ND	-	ND	-	ND	-	ND	-
65+ years	M	Unk	Y					ND	-	ND	-	ND	-	ND	-	ND	-	ND	-	ND	-	ND	-	ND	-	ND	-	ND	-	ND	-	ND	-	ND	-	ND	-	ND	-	ND	-	ND	-	ND	-	ND	-	ND	-
65+ years	F	Y	Y					ND	-	ND	-	ND	-	ND	-	ND	-	ND	-	ND	-	ND	-	ND	-	ND	-	ND	-	ND	-	ND	-	ND	-	ND	-	ND	-	ND	-	ND	-	ND	-	ND	-	ND	-
26 - 64 years	M	N	Y					ND	-	ND	-	ND	-	ND	-	ND	-	ND	-	ND	-	ND	-	ND	-	ND	-	ND	-	ND	-	ND	-	ND	-	ND	-	ND	-	ND	-	ND	-	ND	-	ND	-	ND	-
26 - 64 years	M	N	Y					ND	-	ND	-	ND	-	ND	-	ND	-	ND	-	ND	-	ND	-	ND	-	ND	-	ND	-	ND	-	ND	-	ND	-	ND	-	ND	-	ND	-	ND	-	ND	-	ND	-	ND	-
26 - 64 years	M	N	Y					ND	-	ND	-	ND	-	ND	-	ND	-	ND	-	ND	-	ND	-	ND	-	ND	-	ND	-	ND	-	ND	-	ND	-	ND	-	ND	-	ND	-	ND	-	ND	-	ND	-	ND	-
26 - 64 years	M	Y	Y	Finegoldia magna				ND	-	ND	-	ND	-	ND	-	ND	-	D	+	ND	-	ND	-	ND	-	ND	-	ND	-	ND	-	ND	-	ND	-	ND	-	ND	-	ND	-	ND	-	ND	-	ND	-	ND	-
65+ years	F	Y	Y					ND	-	ND	-	ND	-	ND	-	ND	-	ND	-	ND	-	ND	-	ND	-	ND	-	ND	-	D	-	ND	-	ND	-	ND	-	ND	-	ND	-	ND	-	ND	-	ND	-	ND	-
26 - 64 years	M	Unk	Y					ND	-	ND	-	ND	-	ND	-	ND	-	ND	-	ND	-	ND	-	ND	-	ND	-	ND	-	ND	-	ND	-	ND	-	ND	-	ND	-	ND	-	ND	-	ND	-	ND	-	ND	-
65+ years	F	Y	Y					ND	-	ND	-	ND	-	ND	-	ND	-	ND	-	ND	-	ND	-	ND	-	ND	-	ND	-	ND	-	ND	-	ND	-	ND	-	ND	-	ND	-	ND	-	ND	-	ND	-	ND	-
26 - 64 years	F	Y	Y					ND	-	ND	-	ND	-	ND	-	ND	-	ND	-	ND	-	ND	-	ND	-	ND	-	ND	-	ND	-	ND	-	ND	-	ND	-	ND	-	ND	-	ND	-	ND	-	ND	-	ND	-
65+ years	M	N	Y					ND	-	ND	-	ND	-	ND	-	ND	-	ND	-	ND	-	ND	-	ND	-	ND	-	ND	-	ND	-	ND	-	ND	-	ND	-	ND	-	ND	-	ND	-	ND	-	ND	-	ND	-
26 - 64 years	M	N	Y	Streptococcus pyogenes				ND	-	ND	-	ND	-	ND	-	ND	-	ND	-	ND	-	ND	-	ND	-	ND	-	ND	-	D	+	ND	-	ND	-	D	+	ND	-	ND	-	ND	-	ND	-	ND	-	ND	-
65+ years	F	Y	Y	Klebsiella pneumoniae				ND	-	ND	-	ND	-	ND	-	ND	-	ND	-	ND	-	ND	-	ND	-	ND	-	ND	-	ND	-	ND	-	ND	-	ND	-	ND	-	ND	-	ND	-	ND	-	ND	-	ND	-
26 - 64 years	F	Unk	Y					ND	-	ND	-	ND	-	ND	-	ND	-	ND	-	ND	-	ND	-	ND	-	ND	-	ND	-	ND	-	ND	-	ND	-	ND	-	ND	-	ND	-	ND	-	ND	-	ND	-	ND	-
26 - 64 years	M	N	Y	Staphylococcus aureus				ND	-	ND	-	ND	-	ND	-	ND	-	ND	-	ND	-	ND	-	ND	-	D	+	ND	-	ND	-	ND	-	ND	-	ND	-	ND	-	ND	-	ND	-	ND	-	ND	-	ND	-
65+ years	F	Unk	Y					ND	-	ND	-	ND	-	ND	-	ND	-	ND	-	ND	-	ND	-	ND	-	ND	-	ND	-	ND	-	ND	-	ND	-	ND	-	ND	-	ND	-	ND	-	ND	-	ND	-	ND	-
26 - 64 years	M	N	Y					ND	-	ND	-	ND	-	ND	-	ND	-	ND	-	ND	-	ND	-	ND	-	ND	-	ND	-	ND	-	ND	-	ND	-	ND	-	ND	-	ND	-	ND	-	ND	-	ND	-	ND	-
65+ years	F	N	Y					ND	-	ND	-	ND	-	ND	-	ND	-	ND	-	ND	-	ND	-	ND	-	ND	-	ND	-	ND	-	ND	-	ND	-	ND	-	ND	-	ND	-	ND	-	ND	-	ND	-	ND	-
26 - 64 years	M	Y	Y	Staphylococcus epidermidis				ND	-	ND	-	ND	-	ND	-	ND	-	ND	-	ND	-	ND	-	ND	-	ND	-	ND	-	ND	-	ND	-	ND	-	ND	-	ND	-	ND	-	ND	-	ND	-	ND	-	ND	-
26 - 64 years	M	N	Y					ND	-	ND	-	ND	-	ND	-	ND	-	ND	-	ND	-	ND	-	ND	-	ND	-	ND	-	ND	-	ND	-	ND	-	ND	-	ND	-	ND	-	ND	-	ND	-	ND	-	ND	-
26 - 64 years	F	N	Y	Streptococcus agalactiae				ND	-	ND	-	ND	-	ND	-	ND	-	ND	-	ND	-	ND	-	ND	-	ND	-	ND	-	D	+	D	+	ND	-	ND	-	ND	-	ND	-	ND	-	ND	-	ND	-	ND	-
65+ years	F	N	Y					ND	-	ND	-	ND	-	ND	-	ND	-	ND	-	ND	-	ND	-	ND	-	ND	-	ND	-	ND	-	ND	-	ND	-	ND	-	ND	-	ND	-	ND	-	ND	-	ND	-	ND	-
26 - 64 years	M	N	Y					ND	-	ND	-	ND	-	ND	-	ND	-	ND	-	ND	-	ND	-	ND	-	ND	-	ND	-	ND	-	ND	-	ND	-	ND	-	ND	-	ND	-	ND	-	ND	-	ND	-	ND	-
65+ years	M	Y	Y					ND	-	ND	-	ND	-	ND	-	ND	-	ND	-	ND	-	ND	-	ND	-	D	-	ND	-	ND	-	ND	-	ND	-	ND	-	ND	-	ND	-	ND	-	ND	-	ND	-	ND	-
26 - 64 years	F	Y	Y	Peptoniphilus assacharolyticus				ND	-	ND	-	ND	-	ND	-	ND	-	ND	-	ND	-	D	+	ND	-	ND	-	ND	-	ND	-	ND	-	ND	-	ND	-	ND	-	ND	-	ND	-	ND	-	ND	-	ND	-
26 - 64 years	M	Y	Y					ND	-	ND	-	ND	-	ND	-	ND	-	ND	-	ND	-	ND	-	ND	-	ND	-	ND	-	ND	-	ND	-	ND	-	ND	-	ND	-	ND	-	ND	-	ND	-	ND	-	ND	-
26 - 64 years	M	N	Y					ND	-	ND	-	ND	-	ND	-	ND	-	ND	-	ND	-	ND	-	ND	-	D	-	ND	-	ND	-	ND	-	ND	-	ND	-	ND	-	ND	-	ND	-	ND	-	ND	-	ND	-
65+ years	M	N	Y					ND	-	ND	-	ND	-	ND	-	ND	-	ND	-	ND	-	ND	-	ND	-	ND	-	ND	-	ND	-	ND	-	ND	-	ND	-	ND	-	ND	-	ND	-	ND	-	ND	-	ND	-
65+ years	F	Y	Y					ND	-	ND	-	ND	-	ND	-	ND	-	ND	-	ND	-	ND	-	ND	-	ND	-	ND	-	ND	-	ND	-	ND	-	ND	-	ND	-	ND	-	ND	-	ND	-	ND	-	ND	-
65+ years	F	Unk	Y					ND	-	ND	-	ND	-	ND	-	ND	-	ND	-	ND	-	ND	-	ND	-	ND	-	ND	-	ND	-	ND	-	ND	-	ND	-	ND	-	ND	-	ND	-	ND	-	ND	-	ND	-
26 - 64 years	F	N	Y					ND	-	ND	-	ND	-	ND	-	ND	-	ND	-	ND	-	ND	-	ND	-	ND	-	ND	-	ND	-	ND	-	ND	-	ND	-	ND	-	ND	-	ND	-	ND	-	ND	-	ND	-
16 - 25 years	M	N	Y					ND	-	ND	-	ND	-	ND	-	ND	-	ND	-	ND	-	ND	-	ND	-	ND	-	ND	-	ND	-	ND	-	ND	-	ND	-	ND	-	ND	-	ND	-	ND	-	ND	-	ND	-
26 - 64 years	F	N	Y					ND	-	ND	-	ND	-	ND	-	ND	-	ND	-	ND	-	ND	-	ND	-	ND	-	ND	-	ND	-	ND	-	ND	-	ND	-	ND	-	ND	-	ND	-	ND	-	ND	-	ND	-
65+ years	F	Y	Y					ND	-	ND	-	ND	-	ND	-	ND	-	ND	-	ND	-	ND	-	ND	-	ND	-	ND	-	ND	-	ND	-	ND	-	ND	-	ND	-	ND	-	ND	-	ND	-	ND	-	ND	-
26 - 64 years	F	N	Y					ND	-	ND	-	ND	-	ND	-	ND	-	ND	-	ND	-	ND	-	ND	-	ND	-	ND	-	ND	-	ND	-	ND	-	ND	-	ND	-	ND	-	ND	-	ND	-	ND	-	ND	-
65+ years	F	N	Y					ND	-	ND	-	ND	-	ND	-	ND	-	ND	-	ND	-	ND	-	ND	-	ND	-	ND	-	ND	-	ND	-	ND	-	ND	-	ND	-	ND	-	ND	-	ND	-	ND	-	ND	-
26 - 64 years	M	N	Y					ND	-	ND	-	ND	-	ND	-	ND	-	ND	-	ND	-	ND	-	ND	-	ND	-	ND	-	ND	-	ND	-	ND	-	ND	-	ND	-	ND	-	ND	-	ND	-	ND	-	ND	-
26 - 64 years	M	N	Y					ND	-	ND	-	ND	-	ND	-	ND	-	ND	-	ND	-	ND	-	ND	-	ND	-	ND	-	ND	-	ND	-	ND	-	ND	-	ND	-	ND	-	ND	-	ND	-	ND	-	ND	-
26 - 64 years	M	N	Y					ND	-	ND	-	ND	-	ND	-	ND	-	ND	-	ND	-	ND	-	ND	-	ND	-	ND	-	ND	-	ND	-	ND	-	ND	-	ND	-	ND	-	ND	-	ND	-	ND	-	ND	-
65+ years	F	N	Y					ND	-	ND	-	ND	-	ND	-	ND	-	ND	-	ND	-	ND	-	ND	-	ND	-	ND	-	ND	-	ND	-	ND	-	ND	-	ND	-	ND	-	ND	-	ND	-	ND	-	ND	-
26 - 64 years	M	N	Y	Staphylococcus aureus	Clostridium symbiosum			ND	-	ND	-	ND	-	ND	-	ND	-	ND	-	ND	-	ND	-	ND	-	ND	+	ND	-	ND	-	ND	-	ND	-	ND	-	ND	-	ND	-	ND	-	ND	-	ND	-	ND	-
26 - 64 years	F	N	Y					ND	-	ND	-	ND	-	ND	-	ND	-	ND	-	ND	-	ND	-	ND	-	ND	-	ND	-	ND	-	ND	-	ND	-	ND	-	ND	-	ND	-	ND	-	ND	-	ND	-	ND	-
65+ years	F	Y	Y					ND	-	ND	-	ND	-	ND	-	ND	-	ND	-	ND	-	ND	-	ND	-	ND	-	ND	-	ND	-	ND	-	ND	-	ND	-	ND	-	ND	-	ND	-	ND	-	ND	-	ND	-
65+ years	M	Unk	Y					ND	-	ND	-	ND	-	ND	-	ND	-	ND	-	ND	-	ND	-	ND	-	ND	-	ND	-	ND	-	ND	-	ND	-	ND	-	ND	-	ND	-	ND	-	ND	-	ND	-	ND	-
26 - 64 years	M	N	Y					ND	-	ND	-	ND	-	ND	-	ND	-	ND	-	ND	-	ND	-	ND	-	D	-	ND	-	ND	-	ND	-	ND	-	ND	-	ND	-	ND	-	ND	-	ND	-	ND	-	ND	-
26 - 64 years	M	Y	Y					ND	-	ND	-	ND	-	ND	-	ND	-	ND	-	ND	-	ND	-	ND	-	ND	-	ND	-	ND	-	ND	-	ND	-	ND	-	ND	-	ND	-	ND	-	ND	-	ND	-	ND	-
65+ years	F	Unk	Y					ND	-	ND	-	ND	-	ND	-	ND	-	ND	-	ND	-	ND	-	ND	-	ND	-	ND	-	ND	-	ND	-	ND	-	ND	-	ND	-	ND	-	ND	-	ND	-	ND	-	ND	-
26 - 64 years	M	N	Y					ND	-	ND	-	ND	-	ND	-	ND	-	ND	-	ND	-	ND	-	ND	-	ND	-	ND	-	ND	-	ND	-	ND	-	ND	-	ND	-	ND	-	ND	-	ND	-	ND	-	ND	-
65+ years	F	N	Y					ND	-	ND	-	ND	-	ND	-	ND	-	ND	-	ND	-	ND	-	ND	-	ND	-	ND	-	ND	-	ND	-	ND	-	ND	-	ND	-	ND	-	ND	-	ND	-	ND	-	ND	-
16 - 25 years	M	N	Y					ND	-	ND	-	ND	-	ND	-	ND	-	ND	-	ND	-	ND	-	ND	-	ND	-	ND	-	ND	-	ND	-	ND	-	ND	-	ND	-	ND	-	ND	-	ND	-	ND	-	ND	-
91 days - 4 years	F	N	Y					ND	-	ND	-	ND	-	ND	-	ND	-	ND	-	ND	-	ND	-	ND	-	ND	-	ND	-	ND	-	ND	-	ND	-	ND	-	ND	-	ND	-	ND	-	ND	-	ND	-	ND	-
26 - 64 years	M	Y	Y					ND	-	ND	-	ND	-	ND	-	ND	-	ND	-	ND	-	ND	-	ND	-	ND	-	ND	-	ND	-	ND	-	ND	-	ND	-	ND	-	ND	-	ND	-	ND	-	ND	-	ND	-
26 - 64 years	M	N	Y					ND	-	ND	-	ND	-	ND	-	ND	-	ND	-	ND	-	ND	-	ND	-	ND	-	ND	-	ND	-	ND	-	ND	-	ND	-	ND	-	ND	-	ND	-	ND	-	ND	-	ND	-
26 - 64 years	F	N	Y					ND	-	ND	-	ND	-	ND	-	ND	-	ND	-	ND	-	ND	-	ND	-	ND	-	ND	-	ND	-	ND	-	ND	-	ND	-	ND	-	ND	-	ND	-	ND	-	ND	-	ND	-
26 - 64 years	M	N	Y					ND	-	ND	-	ND	-	ND	-	ND	-	ND	-	ND	-	ND	-	ND	-	ND	-	ND	-	ND	-	ND	-	ND	-	ND	-	ND	-	ND	-	ND	-	ND	-	ND	-	ND	-
26 - 64 years	M	N	Y					ND	-	ND	-	ND	-	ND	-	ND	-	ND	-	ND	-	ND	-	ND	-	ND	-	ND	-	ND	-	ND	-	ND	-	ND	-	ND	-	ND	-	ND	-	ND	-	ND	-	ND	-
26 - 64 years	M	Y	Y					ND	-	ND	-	ND	-	ND	-	ND	-	ND	-	ND	-	ND	-	ND	-	ND	-	ND	-	ND	-	ND	-	ND	-	ND	-	ND	-	ND	-	ND	-	ND	-	ND	-	ND	-
26 - 64 years	M	Y	Y	Staphylococcus epidermidis				ND	-	ND	-	ND	-	ND	-	ND	-	ND	-	ND	-	ND	-	ND	-	ND	-	ND	-	ND	-	ND	-	ND	-	ND	-	ND	-	ND	-	ND	-	ND	-	ND	-	ND	-
26 - 64 years	F	N	Y					ND	-	ND	-	ND	-	ND	-	ND	-	ND	-	ND	-	ND	-	ND	-	ND	-	ND	-	ND	-	ND	-	ND	-	ND	-	ND	-	ND	-	ND	-	ND	-	ND	-	ND	-
26 - 64 years	F	N	Y					ND	-	ND	-	ND	-	ND	-	ND	-	ND	-	ND	-	ND	-	ND	-	ND	-	ND	-	ND	-	ND	-	ND	-	ND	-	ND	-	ND	-	ND	-	ND	-	ND	-	ND	-
65+ years	F	N	Y					ND	-	ND	-	ND	-	ND	-	ND	-	ND	-	ND	-	ND	-	ND	-	ND	-	ND	-	ND	-	ND	-	ND	-	ND	-	ND	-	ND	-	ND	-	ND	-	ND	-	ND	-
65+ years	M	Y	Y					ND	-	ND	-	ND	-	ND	-	ND	-	ND	-	ND	-	ND	-	ND	-	ND	-	ND	-	ND	-	ND	-	ND	-	ND	-	ND	-	ND	-	ND	-	ND	-	ND	-	ND	-
26 - 64 years	F	N	Y					ND	-	ND	-	ND	-	ND	-	ND	-	ND	-	ND	-	ND	-	ND	-	ND	-	ND	-	ND	-	ND	-	ND	-	ND	-	ND	-	ND	-	ND	-	ND	-	ND	-	ND	-
65+ years	F	N	Y					ND	-	ND	-	ND	-	ND	-	ND	-	ND	-	ND	-	ND	-	ND	-	ND	-	ND	-	ND	-	ND	-	ND	-	ND	-	ND	-	ND	-	ND	-	ND	-	ND	-	ND	-
65+ years	F	N	Y					ND	-	ND	-	ND	-	ND	-	ND	-	ND	-	ND	-	ND	-	ND	-	ND	-	ND	-	ND	-	ND	-	ND	-	ND	-	ND	-	ND	-	ND	-	ND	-	ND	-	ND	-
26 - 64 years	M	N	Y					ND	-	ND	-	ND	-	ND	-	ND	-	ND	-	ND	-	ND	-	ND	-	ND	-	ND	-	ND	-	ND	-	ND	-	ND	-	ND	-	ND	-	ND	-	ND	-	ND	-	ND	-
65+ years	F	Y	Y	Proteus mirabilis				ND	-	ND	-	ND	-	ND	-	ND	-	ND	-	ND	-	ND	-	ND	-	ND	-	ND	-	ND	-	ND	-	ND	-	ND	-	ND	-	ND	-	ND	-	ND	-	ND	-	ND	-
65+ years	M	Y	Y					ND	-	ND	-	ND	-	ND	-	ND	-	ND	-	ND	-	ND	-	ND	-	ND	-	ND	-	ND	-	ND	-	ND	-	ND	-	ND	-	ND	-	ND	-	ND	-	ND	-	ND	-
26 - 64 years	M	N	Y					ND	-	ND	-	ND	-	ND	-	ND	-	ND	-	ND	-	ND	-	ND	-	ND	-	ND	-	ND	-	ND	-	ND	-	ND	-	ND	-	ND	-	ND	-	ND	-	ND	-	ND	-
91 days - 4 years	M	N	Y	Staphylococcus aureus				ND	-	ND	-	ND	-	ND	-	ND	-	ND	-	ND	-	ND	-	ND	-	D	+	ND	-	ND	-	ND	-	ND	-	ND	-	ND	-	ND	-	ND	-	ND	-	ND	-	ND	-
16 - 25 years	M	Y	Y					ND	-	ND	-	ND	-	ND	-	ND	-	ND	-	ND	-	ND	-	ND	-	ND	-	ND	-	ND	-	ND	-	ND	-	ND	-	ND	-	ND	-	ND	-	ND	-	ND	-	ND	-
26 - 64 years	M	N	Y					ND	-	ND	-	ND	-	ND	-	ND	-	ND	-	ND	-	ND	-	ND	-	ND	-	ND	-	ND	-	ND	-	ND	-	ND	-	ND	-	ND	-	ND	-	ND	-	ND	-	ND	-
26 - 64 years	F	Unk	Y					ND	-	ND	-	ND	-	ND	-	ND	-	ND	-	ND	-	ND	-	ND	-	ND	-	ND	-	ND	-	ND	-	ND	-	ND	-	ND	-	ND	-	ND	-	ND	-	ND	-	ND	-
65+ years	M	N	Y					ND	-	ND	-	ND	-	ND	-	ND	-	ND	-	ND	-	ND	-	ND	-	ND	-	ND	-	ND	-	ND	-	ND	-	ND	-	ND	-	ND	-	ND	-	ND	-	ND	-	ND	-
26 - 64 years	F	N	Y					ND	-	ND	-	ND	-	ND	-	ND	-	ND	-	ND	-	ND	-	ND	-	ND	-	ND	-	ND	-	ND	-	ND	-	ND	-	ND	-	ND	-	ND	-	ND	-	ND	-	ND	-
65+ years	M	Y	Y					ND	-	ND	-	ND	-	ND	-	ND	-	ND	-	ND	-	ND	-	ND	-	ND	-	ND	-	ND	-	ND	-	ND	-	ND	-	ND	-	ND	-	ND	-	ND	-	ND	-	ND	-
65+ years	M	Unk	Y					ND	-	ND	-	ND	-	ND	-	ND	-	ND	-	ND	-	ND	-	ND	-	ND	-	ND	-	ND	-	ND	-	ND	-	ND	-	ND	-	ND	-	ND	-	ND	-	ND	-	ND	-
65+ years	M	N	Y					ND	-	ND	-	ND	-	ND	-	ND	-	ND	-	ND	-	ND	-	ND	-	ND	-	ND	-	ND	-	ND	-	ND	-	ND	-	ND	-	ND	-	ND	-	ND	-	ND	-	ND	-
65+ years	F	N	Y					ND	-	ND	-	ND	-	ND	-	ND	-	ND	-	ND	-	ND	-	ND	-	ND	-	ND	-	ND	-	ND	-	ND	-	ND	-	ND	-	ND	-	ND	-	ND	-	ND	-	ND	-
5 - 15 years	F	N	Y					ND	-	ND	-	ND	-	ND	-	ND	-	ND	-	ND	-	ND	-	ND	-	ND	-	ND	-	ND	-	ND	-	ND	-	ND	-	ND	-	ND	-	ND	-	ND	-	ND	-	ND	-
26 - 64 years	F	Unk	Y					ND	-	ND	-	ND	-	ND	-	ND	-	ND	-	ND	-	ND	-	ND	-	ND	-	ND	-	ND	-	ND	-	ND	-	ND	-	ND	-	ND	-	ND	-	ND	-	ND	-	ND	-
16 - 25 years	F	Unk	Y					ND	-	ND	-	ND	-	ND	-	ND	-	ND	-	ND	-	ND	-	ND	-	ND	-	ND	-	ND	-	ND	-	ND	-	ND	-	ND	-	ND	-	ND	-	ND	-	ND	-	ND	-
5 - 15 years	F	N	Y	Staphylococcus aureus				ND	-	ND	-	ND	-	ND	-	ND	-	ND	-	ND	-	ND	-	ND	-	D	+	ND	-	ND	-	ND	-	ND	-	ND	-	ND	-	ND	-	ND	-	ND	-	ND	-	ND	-
26 - 64 years	F	N	Y					ND	-	ND	-	ND	-	ND	-	ND	-	ND	-	ND	-	ND	-	ND	-	ND	-	ND	-	ND	-	ND	-	ND	-	ND	-	ND	-	ND	-	ND	-	ND	-	ND	-	ND	-
65+ years	M	N	Y					ND	-	ND	-	ND	-	ND	-	ND	-	ND	-	ND	-	ND	-	ND	-	ND	-	ND	-	ND	-	ND	-	ND	-	ND	-	ND	-	ND	-	ND	-	ND	-	ND	-	ND	-
26 - 64 years	M	N	Y					ND	-	ND	-	ND	-	ND	-	ND	-	ND	-	ND	-	ND	-	ND	-	ND	-	ND	-	ND	-	ND	-	ND	-	ND	-	ND	-	ND	-	ND	-	ND	-	ND	-	ND	-
65+ years	F	Y	Y					ND	-	ND	-	ND	-	ND	-	ND	-	ND	-	ND	-	ND	-	ND	-	ND	-	ND	-	ND	-	ND	-	ND	-	ND	-	ND	-	ND	-	ND	-	ND	-	ND	-	ND	-
26 - 64 years	M	N	Y					ND	-	ND	-	ND	-	ND	-	ND	-	ND	-	ND	-	ND	-	ND	-	ND	-	ND	-	ND	-	ND	-	ND	-	ND	-	ND	-	ND	-	ND	-	ND	-	ND	-	ND	-
26 - 64 years	F	N	Y					ND	-	ND	-	ND	-	ND	-	ND	-	ND	-	ND	-	ND	-	ND	-	ND	-	ND	-	ND	-	ND	-	ND	-	ND	-	ND	-	ND	-	ND	-	ND	-	ND	-	ND	-
26 - 64 years	F	N	Y					ND	-	ND	-	ND	-	ND	-	ND	-	ND	-	ND	-	ND	-	ND	-	ND	-	ND	-	ND	-	ND	-	ND	-	ND	-	ND	-	ND	-	ND	-	ND	-	ND	-	ND	-
26 - 64 years	M	Y	Y					ND	-	ND	-	ND	-	ND	-	ND	-	ND	-	ND	-	ND	-	ND	-	ND	-	ND	-	ND	-	ND	-	ND	-	ND	-	ND	-	ND	-	ND	-	ND	-	ND	-	ND	-
26 - 64 years	M	N	Y					ND	-	ND	-	ND	-	ND	-	ND	-	ND	-	ND	-	ND	-	ND	-	ND	-	ND	-	ND	-	ND	-	ND	-	ND	-	ND	-	ND	-	ND	-	ND	-	ND	-	ND	-
65+ years	F	N	Y					ND	-	ND	-	ND	-	ND	-	ND	-	ND	-	ND	-	ND	-	ND	-	ND	-	ND	-	ND	-	ND	-	ND	-	ND	-	ND	-	ND	-	ND	-	ND	-	ND	-	ND	-
26 - 64 years	M	N	Y					ND	-	ND	-	ND	-	ND	-	ND	-	ND	-	ND	-	ND	-	ND	-	ND	-	ND	-	ND	-	ND	-	ND	-	ND	-	ND	-	ND	-	ND	-	ND	-	ND	-	ND	-
65+ years	M	Unk	Y					ND	-	ND	-	ND	-	ND	-	ND	-	ND	-	ND	-	ND	-	ND	-	ND	-	ND	-	ND	-	ND	-	ND	-	ND	-	ND	-	ND	-	ND	-	ND	-	ND	-	ND	-
26 - 64 years	M	Y	Y					ND	-	ND	-	ND	-	ND	-	ND	-	ND	-	ND	-	ND	-	ND	-	ND	-	ND	-	ND	-	ND	-	ND	-	ND	-	ND	-	ND	-	ND	-	ND	-	ND	-	ND	-
26 - 64 years	F	Unk	Y					ND	-	ND	-	ND	-	ND	-	ND	-	ND	-	ND	-	ND	-	ND	-	ND	-	ND	-	ND	-	ND	-	ND	-	ND	-	ND	-	ND	-	ND	-	ND	-	ND	-	ND	-
26 - 64 years	M	Y	Y					ND	-	ND	-	ND	-	ND	-	ND	-	ND	-	ND	-	ND	-	ND	-	D	-	ND	-	ND	-	ND	-	ND	-	ND	-	ND	-	ND	-	ND	-	ND	-	ND	-	ND	-
26 - 64 years	M	N	Y					ND	-	ND	-	ND	-	ND	-	ND	-	ND	-	ND	-	ND	-	ND	-	ND	-	ND	-	ND	-	ND	-	ND	-	ND	-	ND	-	ND	-	ND	-	ND	-	ND	-	ND	-
65+ years	M	Y	Y					ND	-	ND	-	ND	-	ND	-	ND	-	ND	-	ND	-	ND	-	ND	-	ND	-	ND	-	ND	-	ND	-	ND	-	ND	-	ND	-	ND	-	ND	-	ND	-	ND	-	ND	-
26 - 64 years	M	Unk	Y					ND	-	ND	-	ND	-	ND	-	ND	-	ND	-	ND	-	ND	-	ND	-	ND	-	ND	-	ND	-	ND	-	ND	-	ND	-	ND	-	ND	-	ND	-	ND	-	ND	-	ND	-
26 - 64 years	M	N	Y	Staphylococcus aureus				ND	-	ND	-	ND	-	ND	-	ND	-	ND	-	ND	-	ND	-	ND	-	D	+	ND	-	ND	-	ND	-	ND	-	ND	-	ND	-	ND	-	ND	-	ND	-	ND	-	ND	-
65+ years	M	N	Y					ND	-	ND	-	ND	-	ND	-	ND	-	ND	-	ND	-	ND	-	ND	-	ND	-	ND	-	ND	-	ND	-	ND	-	ND	-	ND	-	ND	-	ND	-	ND	-	ND	-	ND	-
65+ years	M	N	Y					ND	-	ND	-	ND	-	ND	-	ND	-	ND	-	ND	-	ND	-	ND	-	ND	-	ND	-	ND	-	ND	-	ND	-	ND	-	ND	-	ND	-	ND	-	ND	-	ND	-	ND	-
65+ years	M	Y	Y					ND	-	ND	-	ND	-	ND	-	ND	-	ND	-	ND	-	ND	-	ND	-	ND	-	ND	-	ND	-	ND	-	ND	-	ND	-	ND	-	ND	-	ND	-	ND	-	ND	-	ND	-
26 - 64 years	M	Y	Y					ND	-	ND	-	ND	-	ND	-	ND	-	ND	-	ND	-	ND	-	ND	-	ND	-	ND	-	ND	-	ND	-	ND	-	ND	-	ND	-	ND	-	ND	-	ND	-	ND	-	ND	-
65+ years	M	Y	Y					ND	-	ND	-	ND	-	ND	-	ND	-	ND	-	ND	-	ND	-	ND	-	ND	-	ND	-	ND	-	ND	-	ND	-	ND	-	ND	-	ND	-	ND	-	ND	-	ND	-	ND	-
65+ years	M	Unk	Y					ND	-	ND	-	ND	-	ND	-	ND	-	ND	-	ND	-	ND	-	ND	-	ND	-	ND	-	ND	-	ND	-	ND	-	ND	-	ND	-	ND	-	ND	-	ND	-	ND	-	ND	-
26 - 64 years	F	Y	Y					ND	-	ND	-	ND	-	ND	-	ND	-	ND	-	ND	-	ND	-	ND	-	ND	-	ND	-	ND	-	ND	-	ND	-	ND	-	ND	-	ND	-	ND	-	ND	-	ND	-	ND	-
65+ years	M	Y	Y					ND	-	ND	-	ND	-	ND	-	ND	-	ND	-	ND	-	ND	-	ND	-	ND	-	ND	-	ND	-	ND	-	ND	-	ND	-	ND	-	ND	-	ND	-	ND	-	ND	-	ND	-
65+ years	M	N	Y					ND	-	ND	-	ND	-	ND	-	ND	-	ND	-	ND	-	ND	-	ND	-	ND	-	ND	-	ND	-	ND	-	ND	-	ND	-	ND	-	ND	-	ND	-	ND	-	ND	-	ND	-
65+ years	F	Y	Y					ND	-	ND	-	ND	-	ND	-	ND	-	ND	-	ND	-	ND	-	ND	-	ND	-	ND	-	ND	-	ND	-	ND	-	ND	-	ND	-	ND	-	ND	-	ND	-	ND	-	ND	-
65+ years	M	N	Y					ND	-	ND	-	ND	-	ND	-	ND	-	ND	-	ND	-	ND	-	ND	-	ND	-	ND	-	ND	-	ND	-	ND	-	ND	-	ND	-	ND	-	ND	-	ND	-	ND	-	ND	-
65+ years	M	N	Y					ND	-	ND	-	ND	-	ND	-	ND	-	ND	-	ND	-	ND	-	ND	-	ND	-	ND	-	ND	-	ND	-	ND	-	ND	-	ND	-	ND	-	ND	-	ND	-	ND	-	ND	-
65+ years	F	Unk	Y					ND	-	ND	-	ND	-	ND	-	ND	-	ND	-	ND	-	ND	-	ND	-	ND	-	ND	-	ND	-	ND	-	ND	-	ND	-	ND	-	ND	-	ND	-	ND	-	ND	-	ND	-
65+ years	F	N	Y					ND	-	ND	-	ND	-	ND	-	ND	-	ND	-	ND	-	ND	-	ND	-	ND	-	ND	-	ND	-	ND	-	ND	-	ND	-	ND	-	ND	-	ND	-	ND	-	ND	-	ND	-
16 - 25 years	M	N	Y					ND	-	ND	-	ND	-	ND	-	ND	-	ND	-	ND	-	ND	-	ND	-	ND	-	ND	-	ND	-	ND	-	ND	-	ND	-	ND	-	ND	-	ND	-	ND	-	ND	-	ND	-
26 - 64 years	F	N	Y	Staphylococcus epidermidis				ND	-	ND	-	ND	-	ND	-	ND	-	ND	-	ND	-	ND	-	ND	-	ND	-	ND	-	ND	-	ND	-	ND	-	ND	-	ND	-	ND	-	ND	-	ND	-	ND	-	ND	-
26 - 64 years	M	N	Y					ND	-	ND	-	ND	-	ND	-	ND	-	ND	-	ND	-	ND	-	ND	-	ND	-	ND	-	ND	-	ND	-	ND	-	ND	-	ND	-	ND	-	ND	-	ND	-	ND	-	ND	-
65+ years	F	Y	Y					ND	-	ND	-	ND	-	ND	-	ND	-	ND	-	ND	-	ND	-	ND	-	ND	-	ND	-	ND	-	ND	-	ND	-	ND	-	ND	-	ND	-	ND	-	ND	-	ND	-	ND	-
65+ years	M	Unk	Y					ND	-	ND	-	ND	-	ND	-	ND	-	ND	-	ND	-	ND	-	ND	-	ND	-	ND	-	ND	-	ND	-	ND	-	ND	-	ND	-	ND	-	ND	-	ND	-	ND	-	ND	-
65+ years	M	Y	Y					ND	-	ND	-	ND	-	ND	-	ND	-	ND	-	ND	-	ND	-	ND	-	ND	-	ND	-	ND	-	ND	-	ND	-	ND	-	ND	-	ND	-	ND	-	ND	-	ND	-	ND	-
26 - 64 years	F	N	Y					ND	-	ND	-	ND	-	ND	-	ND	-	ND	-	ND	-	ND	-	ND	-	D	-	ND	-	ND	-	ND	-	ND	-	ND	-	ND	-	ND	-	ND	-	ND	-	ND	-	ND	-
65+ years	M	Y	Y					ND	-	ND	-	ND	-	ND	-	ND	-	ND	-	ND	-	ND	-	ND	-	ND	-	ND	-	ND	-	ND	-	ND	-	ND	-	ND	-	ND	-	ND	-	ND	-	ND	-	ND	-
65+ years	F	N	Y					ND	-	ND	-	ND	-	ND	-	ND	-	ND	-	ND	-	ND	-	ND	-	ND	-	ND	-	ND	-	ND	-	ND	-	ND	-	ND	-	ND	-	ND	-	ND	-	ND	-	ND	-
65+ years	F	Unk	Y					ND	-	ND	-	ND	-	ND	-	ND	-	ND	-	ND	-	ND	-	ND	-	ND	-	ND	-	ND	-	ND	-	ND	-	ND	-	ND	-	ND	-	ND	-	ND	-	ND	-	ND	-
65+ years	M	Y	Y	Staphylococcus capitis	Staphylococcus epidermidis			ND	-	ND	-	ND	-	ND	-	ND	-	ND	-	ND	-	ND	-	ND	-	ND	-	ND	-	ND	-	ND	-	ND	-	ND	-	ND	-	ND	-	ND	-	ND	-	ND	-	ND	-
26 - 64 years	M	N	Y					ND	-	ND	-	ND	-	ND	-	ND	-	ND	-	ND	-	ND	-	ND	-	ND	-	ND	-	ND	-	ND	-	ND	-	ND	-	ND	-	ND	-	ND	-	ND	-	ND	-	ND	-
65+ years	F	Y	Y					ND	-	ND	-	ND	-	ND	-	ND	-	ND	-	ND	-	ND	-	ND	-	ND	-	ND	-	ND	-	ND	-	ND	-	ND	-	ND	-	ND	-	ND	-	ND	-	ND	-	ND	-
26 - 64 years	M	N	Y					ND	-	ND	-	ND	-	ND	-	ND	-	ND	-	ND	-	ND	-	ND	-	ND	-	ND	-	ND	-	ND	-	ND	-	ND	-	ND	-	ND	-	ND	-	ND	-	ND	-	ND	-
26 - 64 years	M	N	Y					ND	-	ND	-	ND	-	ND	-	ND	-	ND	-	ND	-	ND	-	ND	-	ND	-	ND	-	ND	-	ND	-	ND	-	ND	-	ND	-	ND	-	ND	-	ND	-	ND	-	ND	-
5 - 15 years	M	Y	Y	Staphylococcus aureus				ND	-	ND	-	ND	-	ND	-	ND	-	ND	-	ND	-	ND	-	ND	-	D	+	ND	-	ND	-	ND	-	ND	-	ND	-	ND	-	ND	-	ND	-	ND	-	ND	-	ND	-
26 - 64 years	F	N	Y					ND	-	ND	-	ND	-	ND	-	ND	-	ND	-	ND	-	ND	-	ND	-	ND	-	ND	-	ND	-	ND	-	ND	-	ND	-	ND	-	ND	-	ND	-	ND	-	ND	-	ND	-
65+ years	M	N	Y					ND	-	ND	-	ND	-	ND	-	ND	-	ND	-	ND	-	ND	-	ND	-	ND	-	ND	-	ND	-	ND	-	ND	-	ND	-	ND	-	ND	-	ND	-	ND	-	ND	-	ND	-
26 - 64 years	M	Unk	Y					ND	-	ND	-	ND	-	ND	-	ND	-	ND	-	ND	-	ND	-	ND	-	ND	-	ND	-	ND	-	ND	-	ND	-	ND	-	ND	-	ND	-	ND	-	ND	-	ND	-	ND	-
26 - 64 years	M	Y	Y	Streptococcus agalactiae				ND	-	ND	-	ND	-	ND	-	ND	-	ND	-	ND	-	ND	-	ND	-	ND	-	ND	-	D	+	D	+	ND	-	ND	-	ND	-	ND	-	ND	-	ND	-	ND	-	ND	-
65+ years	M	N	Y					ND	-	ND	-	ND	-	ND	-	ND	-	ND	-	ND	-	ND	-	ND	-	ND	-	ND	-	ND	-	ND	-	ND	-	ND	-	ND	-	ND	-	ND	-	ND	-	ND	-	ND	-
5 - 15 years	M	N	Y					ND	-	ND	-	ND	-	ND	-	ND	-	ND	-	ND	-	ND	-	ND	-	ND	-	ND	-	ND	-	ND	-	ND	-	ND	-	ND	-	ND	-	ND	-	ND	-	ND	-	ND	-
26 - 64 years	M	N	Y					ND	-	ND	-	ND	-	ND	-	ND	-	ND	-	ND	-	ND	-	ND	-	ND	-	ND	-	ND	-	ND	-	ND	-	ND	-	ND	-	ND	-	ND	-	ND	-	ND	-	ND	-
65+ years	M	Unk	Y					ND	-	ND	-	ND	-	ND	-	ND	-	ND	-	ND	-	ND	-	ND	-	ND	-	ND	-	ND	-	ND	-	ND	-	ND	-	ND	-	ND	-	ND	-	ND	-	ND	-	ND	-
65+ years	F	Unk	Y					ND	-	ND	-	ND	-	ND	-	ND	-	ND	-	ND	-	ND	-	ND	-	ND	-	ND	-	ND	-	ND	-	ND	-	ND	-	ND	-	ND	-	ND	-	ND	-	ND	-	ND	-
65+ years	M	N	Y					ND	-	ND	-	ND	-	ND	-	ND	-	ND	-	ND	-	ND	-	ND	-	ND	-	ND	-	ND	-	ND	-	ND	-	ND	-	ND	-	ND	-	ND	-	ND	-	ND	-	ND	-
26 - 64 years	M	N	Y					ND	-	ND	-	ND	-	ND	-	ND	-	ND	-	ND	-	ND	-	ND	-	ND	-	ND	-	ND	-	ND	-	ND	-	ND	-	ND	-	ND	-	ND	-	ND	-	ND	-	ND	-
26 - 64 years	F	N	Y					ND	-	ND	-	ND	-	ND	-	ND	-	ND	-	ND	-	ND	-	ND	-	ND	-	ND	-	ND	-	ND	-	ND	-	ND	-	ND	-	ND	-	ND	-	ND	-	ND	-	ND	-
26 - 64 years	F	Y	Y					ND	-	ND	-	ND	-	ND	-	ND	-	ND	-	ND	-	ND	-	ND	-	ND	-	ND	-	ND	-	ND	-	ND	-	ND	-	ND	-	ND	-	ND	-	ND	-	ND	-	ND	-
26 - 64 years	M	Unk	Y					ND	-	ND	-	ND	-	ND	-	ND	-	ND	-	ND	-	ND	-	ND	-	ND	-	ND	-	ND	-	ND	-	ND	-	ND	-	ND	-	ND	-	ND	-	ND	-	ND	-	ND	-
65+ years	M	N	Y					ND	-	ND	-	ND	-	ND	-	ND	-	ND	-	ND	-	ND	-	ND	-	ND	-	ND	-	ND	-	ND	-	ND	-	ND	-	ND	-	ND	-	ND	-	ND	-	ND	-	ND	-
65+ years	F	Y	Y					ND	-	ND	-	ND	-	ND	-	ND	-	ND	-	ND	-	ND	-	ND	-	ND	-	ND	-	ND	-	ND	-	ND	-	ND	-	ND	-	ND	-	ND	-	ND	-	ND	-	ND	-
26 - 64 years	M	N	Y					ND	-	ND	-	ND	-	ND	-	ND	-	ND	-	ND	-	ND	-	ND	-	ND	-	ND	-	ND	-	ND	-	ND	-	ND	-	ND	-	ND	-	ND	-	ND	-	ND	-	ND	-
26 - 64 years	M	Y	Y					ND	-	ND	-	ND	-	ND	-	ND	-	ND	-	ND	-	ND	-	ND	-	ND	-	ND	-	ND	-	ND	-	ND	-	ND	-	ND	-	ND	-	ND	-	ND	-	ND	-	ND	-
65+ years	M	Y	Y	Streptococcus dysgalactiae				ND	-	ND	-	ND	-	ND	-	ND	-	ND	-	ND	-	ND	-	ND	-	ND	-	ND	-	D	+	ND	-	ND	-	ND	-	ND	-	ND	-	ND	-	ND	-	ND	-	ND	-
26 - 64 years	M	N	Y					ND	-	ND	-	ND	-	ND	-	ND	-	ND	-	ND	-	ND	-	ND	-	ND	-	ND	-	ND	-	ND	-	ND	-	ND	-	ND	-	ND	-	ND	-	ND	-	ND	-	ND	-
65+ years	F	Y	Y	Proteus mirabilis	Enterococcus faecalis	Klebsiella pneumoniae		ND	-	ND	-	ND	-	D	+	ND	-	D	-	ND	-	D	-	D	-	ND	-	ND	-	ND	-	ND	-	ND	-	ND	-	ND	-	ND	-	ND	-	ND	-	ND	-	ND	-
26 - 64 years	F	Y	Y					ND	-	ND	-	ND	-	ND	-	ND	-	ND	-	ND	-	ND	-	ND	-	ND	-	ND	-	ND	-	ND	-	ND	-	ND	-	ND	-	ND	-	ND	-	ND	-	ND	-	ND	-
5 - 15 years	M	N	Y					ND	-	ND	-	ND	-	ND	-	ND	-	ND	-	ND	-	ND	-	ND	-	ND	-	ND	-	ND	-	ND	-	ND	-	ND	-	ND	-	ND	-	ND	-	ND	-	ND	-	ND	-
26 - 64 years	M	N	Y					ND	-	ND	-	ND	-	ND	-	ND	-	ND	-	ND	-	ND	-	ND	-	ND	-	ND	-	ND	-	ND	-	ND	-	ND	-	ND	-	ND	-	ND	-	ND	-	ND	-	ND	-
26 - 64 years	F	Y	Y	Streptococcus agalactiae				ND	-	ND	-	ND	-	ND	-	ND	-	ND	-	ND	-	ND	-	ND	-	ND	-	ND	-	D	+	D	+	ND	-	ND	-	ND	-	ND	-	ND	-	ND	-	ND	-	ND	-
26 - 64 years	F	N	Y					ND	-	ND	-	ND	-	ND	-	ND	-	ND	-	ND	-	ND	-	ND	-	ND	-	ND	-	ND	-	ND	-	ND	-	ND	-	ND	-	ND	-	ND	-	ND	-	ND	-	ND	-
26 - 64 years	F	N	Y					ND	-	ND	-	ND	-	ND	-	ND	-	ND	-	ND	-	ND	-	ND	-	ND	-	ND	-	ND	-	ND	-	ND	-	ND	-	ND	-	ND	-	ND	-	ND	-	ND	-	ND	-
26 - 64 years	F	N	Y					ND	-	ND	-	ND	-	ND	-	ND	-	ND	-	ND	-	ND	-	ND	-	ND	-	ND	-	ND	-	ND	-	ND	-	ND	-	ND	-	ND	-	ND	-	ND	-	ND	-	ND	-
26 - 64 years	M	Y	Y					ND	-	ND	-	ND	-	ND	-	ND	-	ND	-	ND	-	ND	-	ND	-	D	-	ND	-	ND	-	ND	-	ND	-	ND	-	ND	-	ND	-	ND	-	ND	-	ND	-	ND	-
26 - 64 years	F	N	Y					ND	-	ND	-	ND	-	ND	-	ND	-	ND	-	ND	-	ND	-	ND	-	ND	-	ND	-	ND	-	ND	-	ND	-	ND	-	ND	-	ND	-	ND	-	ND	-	ND	-	ND	-
65+ years	F	N	Y					ND	-	ND	-	ND	-	ND	-	ND	-	ND	-	ND	-	ND	-	ND	-	ND	-	ND	-	ND	-	ND	-	ND	-	ND	-	ND	-	ND	-	ND	-	ND	-	ND	-	ND	-
65+ years	F	Y	Y					ND	-	ND	-	ND	-	ND	-	ND	-	ND	-	ND	-	ND	-	ND	-	ND	-	ND	-	ND	-	ND	-	ND	-	ND	-	ND	-	ND	-	ND	-	ND	-	ND	-	ND	-
65+ years	M	Unk	Y					ND	-	ND	-	ND	-	ND	-	ND	-	ND	-	ND	-	ND	-	ND	-	ND	-	ND	-	ND	-	ND	-	ND	-	ND	-	ND	-	ND	-	ND	-	ND	-	ND	-	ND	-
26 - 64 years	M	N	Y					ND	-	ND	-	ND	-	ND	-	ND	-	ND	-	ND	-	ND	-	ND	-	ND	-	ND	-	ND	-	ND	-	ND	-	ND	-	ND	-	ND	-	ND	-	ND	-	ND	-	ND	-
26 - 64 years	F	Unk	Y					ND	-	ND	-	ND	-	ND	-	ND	-	ND	-	ND	-	ND	-	ND	-	ND	-	ND	-	ND	-	ND	-	ND	-	ND	-	ND	-	ND	-	ND	-	ND	-	ND	-	ND	-
65+ years	M	N	Y	Staphylococcus aureus				ND	-	ND	-	ND	-	ND	-	ND	-	ND	-	ND	-	ND	-	ND	-	D	+	ND	-	ND	-	ND	-	ND	-	ND	-	ND	-	ND	-	ND	-	ND	-	ND	-	ND	-
26 - 64 years	M	N	Y	Staphylococcus saccharolyticus	Propionibacterium acnes			ND	-	ND	-	ND	-	ND	-	ND	-	ND	-	ND	-	ND	-	ND	-	ND	-	ND	-	ND	-	ND	-	ND	-	ND	-	ND	-	ND	-	ND	-	ND	-	ND	-	ND	-
65+ years	M	N	Y					ND	-	ND	-	ND	-	ND	-	ND	-	ND	-	ND	-	ND	-	ND	-	ND	-	ND	-	ND	-	ND	-	ND	-	ND	-	ND	-	ND	-	ND	-	ND	-	ND	-	ND	-
91 days - 4 years	F	N	Y					ND	-	ND	-	ND	-	ND	-	ND	-	ND	-	ND	-	ND	-	ND	-	ND	-	ND	-	ND	-	ND	-	ND	-	ND	-	ND	-	ND	-	ND	-	ND	-	ND	-	ND	-
91 days - 4 years	F	N	Y					ND	-	ND	-	ND	-	ND	-	ND	-	ND	-	ND	-	ND	-	ND	-	ND	-	ND	-	ND	-	ND	-	ND	-	ND	-	ND	-	ND	-	ND	-	ND	-	ND	-	ND	-
65+ years	F	N	Y					ND	-	ND	-	ND	-	ND	-	ND	-	ND	-	ND	-	ND	-	ND	-	ND	-	ND	-	ND	-	ND	-	ND	-	ND	-	ND	-	ND	-	ND	-	ND	-	ND	-	ND	-
65+ years	M	N	Y					ND	-	ND	-	ND	-	ND	-	ND	-	ND	-	ND	-	ND	-	ND	-	ND	-	ND	-	ND	-	ND	-	ND	-	ND	-	ND	-	ND	-	ND	-	ND	-	ND	-	ND	-
65+ years	M	N	Y					ND	-	ND	-	ND	-	ND	-	ND	-	ND	-	ND	-	ND	-	ND	-	ND	-	ND	-	ND	-	ND	-	ND	-	ND	-	ND	-	ND	-	ND	-	ND	-	ND	-	ND	-
65+ years	M	Y	Y	Streptococcus gallolyticus				ND	-	ND	-	ND	-	ND	-	ND	-	ND	-	ND	-	ND	-	ND	-	ND	-	ND	-	ND	+	ND	-	ND	-	ND	-	ND	-	ND	-	ND	-	ND	-	ND	-	ND	-
26 - 64 years	M	N	Y					ND	-	ND	-	ND	-	ND	-	ND	-	ND	-	ND	-	ND	-	ND	-	ND	-	ND	-	ND	-	ND	-	ND	-	ND	-	ND	-	ND	-	ND	-	ND	-	ND	-	ND	-
26 - 64 years	M	Unk	Y					ND	-	ND	-	ND	-	ND	-	ND	-	ND	-	ND	-	ND	-	ND	-	ND	-	ND	-	ND	-	ND	-	ND	-	ND	-	ND	-	ND	-	ND	-	ND	-	ND	-	ND	-
26 - 64 years	M	Y	Y	Staphylococcus aureus				ND	-	ND	-	ND	-	ND	-	ND	-	ND	-	ND	-	ND	-	ND	-	D	+	ND	-	ND	-	ND	-	ND	-	ND	-	ND	-	ND	-	ND	-	ND	-	ND	-	ND	-
26 - 64 years	F	N	Y					ND	-	ND	-	ND	-	ND	-	ND	-	ND	-	ND	-	ND	-	ND	-	ND	-	ND	-	ND	-	ND	-	ND	-	ND	-	ND	-	ND	-	ND	-	ND	-	ND	-	ND	-
65+ years	M	N	Y					ND	-	ND	-	ND	-	ND	-	ND	-	ND	-	ND	-	ND	-	ND	-	ND	-	ND	-	ND	-	ND	-	ND	-	ND	-	ND	-	ND	-	ND	-	ND	-	ND	-	ND	-
26 - 64 years	M	N	Y					ND	-	ND	-	ND	-	ND	-	ND	-	ND	-	ND	-	ND	-	ND	-	ND	-	ND	-	ND	-	ND	-	ND	-	ND	-	ND	-	ND	-	ND	-	ND	-	ND	-	ND	-
26 - 64 years	M	N	Y	Neisseria gonorrhoeae				ND	-	ND	-	ND	-	ND	-	ND	-	ND	-	ND	-	ND	-	ND	-	ND	-	ND	-	ND	-	ND	-	ND	-	ND	-	ND	-	ND	-	ND	-	ND	-	ND	-	ND	-
26 - 64 years	F	N	Y					ND	-	ND	-	ND	-	ND	-	ND	-	ND	-	ND	-	ND	-	D	-	ND	-	ND	-	ND	-	ND	-	ND	-	ND	-	D	-	ND	-	ND	-	ND	-	ND	-	ND	-
26 - 64 years	M	Unk	Y					ND	-	ND	-	ND	-	ND	-	ND	-	ND	-	ND	-	ND	-	ND	-	ND	-	ND	-	ND	-	ND	-	ND	-	ND	-	ND	-	ND	-	ND	-	ND	-	ND	-	ND	-
26 - 64 years	F	Y	Y	Candida parapsilosis				ND	-	ND	-	ND	-	ND	-	ND	-	ND	-	ND	-	ND	-	ND	-	ND	-	ND	-	ND	-	ND	-	ND	-	ND	-	ND	-	ND	-	ND	-	ND	-	ND	-	ND	-
26 - 64 years	F	N	Y					ND	-	ND	-	ND	-	ND	-	ND	-	ND	-	ND	-	ND	-	ND	-	ND	-	ND	-	ND	-	ND	-	ND	-	ND	-	ND	-	ND	-	ND	-	ND	-	ND	-	ND	-
26 - 64 years	M	N	Y					ND	-	ND	-	ND	-	ND	-	ND	-	ND	-	ND	-	ND	-	ND	-	ND	-	ND	-	ND	-	ND	-	ND	-	ND	-	ND	-	ND	-	ND	-	ND	-	ND	-	ND	-
26 - 64 years	M	Y	Y	Staphylococcus aureus				ND	-	ND	-	ND	-	ND	-	ND	-	ND	-	ND	-	ND	-	ND	-	D	+	ND	-	ND	-	ND	-	ND	-	ND	-	ND	-	ND	-	ND	-	ND	-	ND	-	ND	-
65+ years	F	Y	Y					ND	-	ND	-	ND	-	ND	-	ND	-	ND	-	ND	-	ND	-	ND	-	ND	-	ND	-	ND	-	ND	-	ND	-	ND	-	ND	-	ND	-	ND	-	ND	-	ND	-	ND	-
26 - 64 years	M	N	Y	Candida albicans				ND	-	ND	-	ND	-	ND	-	ND	-	ND	-	ND	-	ND	-	ND	-	ND	-	ND	-	ND	-	ND	-	ND	-	ND	-	ND	-	ND	-	ND	-	ND	-	ND	-	ND	-
65+ years	M	Unk	Y					ND	-	ND	-	ND	-	ND	-	ND	-	ND	-	ND	-	ND	-	ND	-	ND	-	ND	-	ND	-	ND	-	ND	-	ND	-	ND	-	ND	-	ND	-	ND	-	ND	-	ND	-
26 - 64 years	M	Y	Y					ND	-	ND	-	ND	-	ND	-	ND	-	ND	-	ND	-	ND	-	ND	-	ND	-	ND	-	ND	-	ND	-	ND	-	ND	-	ND	-	ND	-	ND	-	ND	-	ND	-	ND	-
91 days - 4 years	F	N	Y					ND	-	ND	-	ND	-	ND	-	ND	-	ND	-	ND	-	ND	-	ND	-	ND	-	ND	-	ND	-	ND	-	ND	-	ND	-	ND	-	ND	-	ND	-	ND	-	ND	-	ND	-
65+ years	F	Y	Y					ND	-	ND	-	ND	-	ND	-	ND	-	ND	-	ND	-	ND	-	ND	-	ND	-	ND	-	ND	-	ND	-	ND	-	ND	-	ND	-	ND	-	ND	-	ND	-	ND	-	ND	-
65+ years	F	N	Y	Escherichia coli				ND	-	ND	-	ND	-	ND	-	ND	-	ND	-	ND	-	ND	-	ND	-	ND	-	ND	-	ND	-	ND	-	ND	-	ND	-	ND	-	ND	-	ND	-	D	+	ND	-	ND	-
26 - 64 years	M	N	Y					ND	-	ND	-	ND	-	ND	-	ND	-	ND	-	ND	-	ND	-	ND	-	D	-	ND	-	ND	-	ND	-	ND	-	ND	-	ND	-	ND	-	ND	-	ND	-	ND	-	ND	-
26 - 64 years	M	N	Y					ND	-	ND	-	ND	-	ND	-	ND	-	ND	-	ND	-	ND	-	ND	-	ND	-	ND	-	ND	-	ND	-	ND	-	ND	-	ND	-	ND	-	ND	-	ND	-	ND	-	ND	-
26 - 64 years	M	Unk	Y					ND	-	ND	-	ND	-	ND	-	ND	-	ND	-	ND	-	ND	-	ND	-	ND	-	ND	-	ND	-	ND	-	ND	-	ND	-	ND	-	ND	-	ND	-	ND	-	ND	-	ND	-
5 - 15 years	F	Unk	Y					ND	-	ND	-	ND	-	ND	-	ND	-	ND	-	ND	-	ND	-	ND	-	ND	-	ND	-	ND	-	ND	-	ND	-	ND	-	ND	-	ND	-	ND	-	ND	-	ND	-	ND	-
65+ years	F	N	Y					ND	-	ND	-	ND	-	ND	-	ND	-	ND	-	ND	-	ND	-	ND	-	ND	-	ND	-	ND	-	ND	-	ND	-	ND	-	ND	-	ND	-	ND	-	ND	-	ND	-	ND	-
65+ years	F	N	Y					ND	-	ND	-	ND	-	ND	-	ND	-	ND	-	ND	-	ND	-	ND	-	ND	-	ND	-	ND	-	ND	-	ND	-	ND	-	ND	-	ND	-	ND	-	ND	-	ND	-	ND	-
26 - 64 years	F	N	Y					ND	-	ND	-	ND	-	ND	-	ND	-	ND	-	ND	-	ND	-	ND	-	ND	-	ND	-	ND	-	ND	-	ND	-	ND	-	ND	-	ND	-	ND	-	ND	-	ND	-	ND	-
26 - 64 years	F	Y	Y	Staphylococcus epidermidis				ND	-	ND	-	ND	-	ND	-	ND	-	ND	-	ND	-	ND	-	ND	-	ND	-	ND	-	ND	-	ND	-	ND	-	ND	-	ND	-	ND	-	ND	-	ND	-	ND	-	ND	-
26 - 64 years	M	N	Y					ND	-	ND	-	ND	-	ND	-	ND	-	ND	-	ND	-	ND	-	ND	-	ND	-	ND	-	ND	-	ND	-	ND	-	ND	-	ND	-	ND	-	ND	-	ND	-	ND	-	ND	-
65+ years	M	N	Y					ND	-	ND	-	ND	-	ND	-	ND	-	ND	-	ND	-	ND	-	ND	-	ND	-	ND	-	ND	-	ND	-	ND	-	ND	-	ND	-	ND	-	ND	-	ND	-	ND	-	ND	-
65+ years	M	Y	Y					ND	-	ND	-	ND	-	ND	-	ND	-	ND	-	ND	-	ND	-	ND	-	ND	-	ND	-	ND	-	ND	-	ND	-	ND	-	ND	-	ND	-	ND	-	ND	-	ND	-	ND	-
26 - 64 years	F	N	Y					ND	-	ND	-	ND	-	ND	-	ND	-	ND	-	ND	-	ND	-	ND	-	ND	-	ND	-	ND	-	ND	-	ND	-	ND	-	ND	-	ND	-	ND	-	ND	-	ND	-	ND	-
65+ years	F	Y	Y					ND	-	ND	-	ND	-	ND	-	ND	-	ND	-	ND	-	ND	-	ND	-	ND	-	ND	-	ND	-	ND	-	ND	-	ND	-	ND	-	ND	-	ND	-	ND	-	ND	-	ND	-
26 - 64 years	M	N	Y					ND	-	ND	-	ND	-	ND	-	ND	-	ND	-	ND	-	ND	-	ND	-	ND	-	ND	-	ND	-	ND	-	ND	-	ND	-	ND	-	ND	-	ND	-	ND	-	ND	-	ND	-
65+ years	M	Y	Y					ND	-	ND	-	ND	-	ND	-	ND	-	ND	-	ND	-	ND	-	ND	-	ND	-	ND	-	ND	-	ND	-	ND	-	ND	-	ND	-	ND	-	ND	-	ND	-	ND	-	ND	-
26 - 64 years	F	N	Y					ND	-	ND	-	ND	-	ND	-	ND	-	ND	-	ND	-	ND	-	ND	-	ND	-	ND	-	ND	-	ND	-	ND	-	ND	-	ND	-	ND	-	ND	-	ND	-	ND	-	ND	-
65+ years	M	Y	Y					ND	-	ND	-	ND	-	ND	-	ND	-	ND	-	ND	-	ND	-	ND	-	ND	-	ND	-	ND	-	ND	-	ND	-	ND	-	ND	-	ND	-	ND	-	ND	-	ND	-	ND	-
65+ years	F	N	Y					ND	-	ND	-	ND	-	ND	-	ND	-	ND	-	ND	-	ND	-	ND	-	ND	-	ND	-	ND	-	ND	-	ND	-	ND	-	ND	-	ND	-	ND	-	ND	-	ND	-	ND	-
65+ years	F	Unk	Y					ND	-	ND	-	ND	-	ND	-	ND	-	ND	-	ND	-	ND	-	ND	-	ND	-	ND	-	ND	-	ND	-	ND	-	ND	-	ND	-	ND	-	ND	-	ND	-	ND	-	ND	-
26 - 64 years	M	Unk	Y					ND	-	ND	-	ND	-	ND	-	ND	-	ND	-	ND	-	ND	-	ND	-	ND	-	ND	-	ND	-	ND	-	ND	-	ND	-	ND	-	ND	-	ND	-	ND	-	ND	-	ND	-
26 - 64 years	F	N	Y					ND	-	ND	-	ND	-	ND	-	ND	-	ND	-	ND	-	ND	-	ND	-	ND	-	ND	-	ND	-	ND	-	ND	-	ND	-	ND	-	ND	-	ND	-	ND	-	ND	-	ND	-
26 - 64 years	M	Y	Y					ND	-	ND	-	ND	-	ND	-	ND	-	ND	-	ND	-	ND	-	ND	-	ND	-	ND	-	ND	-	ND	-	ND	-	ND	-	ND	-	ND	-	ND	-	ND	-	ND	-	ND	-
16 - 25 years	M	N	Y					ND	-	ND	-	ND	-	ND	-	ND	-	ND	-	ND	-	ND	-	ND	-	ND	-	ND	-	ND	-	ND	-	ND	-	ND	-	ND	-	ND	-	ND	-	ND	-	ND	-	ND	-
26 - 64 years	M	N	Y					ND	-	ND	-	ND	-	ND	-	ND	-	ND	-	ND	-	ND	-	ND	-	ND	-	ND	-	ND	-	ND	-	ND	-	ND	-	ND	-	ND	-	ND	-	ND	-	ND	-	ND	-
65+ years	M	Y	Y					ND	-	ND	-	ND	-	ND	-	ND	-	ND	-	ND	-	ND	-	ND	-	ND	-	ND	-	ND	-	ND	-	ND	-	ND	-	ND	-	ND	-	ND	-	ND	-	ND	-	ND	-
65+ years	F	Y	Y					ND	-	ND	-	ND	-	ND	-	ND	-	ND	-	ND	-	ND	-	ND	-	ND	-	ND	-	ND	-	ND	-	ND	-	ND	-	ND	-	ND	-	ND	-	ND	-	ND	-	ND	-
26 - 64 years	M	N	Y					ND	-	ND	-	ND	-	ND	-	ND	-	ND	-	ND	-	ND	-	ND	-	ND	-	ND	-	ND	-	ND	-	ND	-	ND	-	ND	-	ND	-	ND	-	ND	-	ND	-	ND	-
65+ years	M	Y	Y	Streptococcus viridans group				ND	-	ND	-	ND	-	ND	-	ND	-	ND	-	ND	-	ND	-	ND	-	ND	-	ND	-	ND	+	ND	-	ND	-	ND	-	ND	-	ND	-	ND	-	ND	-	ND	-	ND	-
26 - 64 years	F	Y	Y					ND	-	ND	-	ND	-	ND	-	ND	-	ND	-	ND	-	ND	-	ND	-	ND	-	ND	-	ND	-	ND	-	ND	-	ND	-	ND	-	ND	-	ND	-	ND	-	ND	-	ND	-
26 - 64 years	F	N	Y					ND	-	ND	-	ND	-	ND	-	ND	-	ND	-	ND	-	ND	-	ND	-	ND	-	ND	-	ND	-	ND	-	ND	-	ND	-	ND	-	ND	-	ND	-	ND	-	ND	-	ND	-
65+ years	M	Y	Y					ND	-	ND	-	ND	-	ND	-	ND	-	ND	-	ND	-	ND	-	ND	-	D	-	ND	-	ND	-	ND	-	ND	-	ND	-	ND	-	ND	-	ND	-	ND	-	ND	-	ND	-
65+ years	M	N	Y					ND	-	ND	-	ND	-	ND	-	ND	-	ND	-	ND	-	ND	-	ND	-	ND	-	ND	-	ND	-	ND	-	ND	-	ND	-	ND	-	ND	-	ND	-	ND	-	ND	-	ND	-
5 - 15 years	M	N	Y					ND	-	ND	-	ND	-	ND	-	ND	-	ND	-	ND	-	ND	-	ND	-	ND	-	ND	-	ND	-	ND	-	ND	-	ND	-	ND	-	ND	-	ND	-	ND	-	ND	-	ND	-
65+ years	F	Unk	Y					ND	-	ND	-	ND	-	ND	-	ND	-	ND	-	ND	-	ND	-	ND	-	ND	-	ND	-	ND	-	ND	-	ND	-	ND	-	ND	-	ND	-	ND	-	ND	-	ND	-	ND	-
65+ years	M	Y	Y					ND	-	ND	-	ND	-	ND	-	ND	-	ND	-	ND	-	ND	-	ND	-	ND	-	ND	-	ND	-	ND	-	ND	-	ND	-	ND	-	ND	-	ND	-	ND	-	ND	-	ND	-
26 - 64 years	M	N	Y					ND	-	ND	-	ND	-	ND	-	ND	-	ND	-	ND	-	ND	-	ND	-	ND	-	ND	-	ND	-	ND	-	ND	-	ND	-	ND	-	ND	-	ND	-	ND	-	ND	-	ND	-
65+ years	F	N	Y					ND	-	ND	-	ND	-	ND	-	ND	-	ND	-	ND	-	ND	-	ND	-	ND	-	ND	-	ND	-	ND	-	ND	-	ND	-	ND	-	ND	-	ND	-	ND	-	ND	-	ND	-
65+ years	F	N	Y					ND	-	ND	-	ND	-	ND	-	ND	-	ND	-	ND	-	ND	-	ND	-	ND	-	ND	-	ND	-	ND	-	ND	-	ND	-	ND	-	ND	-	ND	-	ND	-	ND	-	ND	-
65+ years	M	Y	Y	Staphylococcus aureus				ND	-	ND	-	ND	-	ND	-	ND	-	ND	-	ND	-	ND	-	ND	-	D	+	ND	-	ND	-	ND	-	ND	-	ND	-	ND	-	ND	-	ND	-	ND	-	ND	-	ND	-
65+ years	M	N	Y					ND	-	ND	-	ND	-	ND	-	ND	-	ND	-	ND	-	ND	-	ND	-	ND	-	ND	-	ND	-	ND	-	ND	-	ND	-	ND	-	ND	-	ND	-	ND	-	ND	-	ND	-
26 - 64 years	M	Unk	Y					ND	-	ND	-	ND	-	ND	-	ND	-	ND	-	ND	-	ND	-	ND	-	ND	-	ND	-	ND	-	ND	-	ND	-	ND	-	ND	-	ND	-	ND	-	ND	-	ND	-	ND	-
65+ years	M	Y	Y					ND	-	ND	-	ND	-	ND	-	ND	-	ND	-	ND	-	ND	-	ND	-	ND	-	ND	-	ND	-	ND	-	ND	-	ND	-	ND	-	ND	-	ND	-	ND	-	ND	-	ND	-
5 - 15 years	M	N	Y					ND	-	ND	-	ND	-	ND	-	ND	-	ND	-	ND	-	ND	-	ND	-	ND	-	ND	-	ND	-	ND	-	ND	-	ND	-	ND	-	ND	-	ND	-	ND	-	ND	-	ND	-
65+ years	M	Unk	Y					ND	-	ND	-	ND	-	ND	-	ND	-	ND	-	ND	-	ND	-	ND	-	ND	-	ND	-	ND	-	ND	-	ND	-	ND	-	ND	-	ND	-	ND	-	ND	-	ND	-	ND	-
65+ years	M	N	Y					ND	-	ND	-	ND	-	ND	-	ND	-	ND	-	ND	-	ND	-	ND	-	ND	-	ND	-	ND	-	ND	-	ND	-	ND	-	ND	-	ND	-	ND	-	ND	-	ND	-	ND	-
65+ years	F	Y	Y					ND	-	ND	-	ND	-	ND	-	ND	-	ND	-	ND	-	ND	-	ND	-	ND	-	ND	-	ND	-	ND	-	ND	-	ND	-	ND	-	ND	-	ND	-	ND	-	ND	-	ND	-
26 - 64 years	F	N	Y					ND	-	ND	-	ND	-	ND	-	ND	-	ND	-	ND	-	ND	-	ND	-	ND	-	ND	-	ND	-	ND	-	ND	-	ND	-	ND	-	ND	-	ND	-	ND	-	ND	-	ND	-
26 - 64 years	M	N	Y					ND	-	ND	-	ND	-	ND	-	ND	-	ND	-	ND	-	ND	-	ND	-	ND	-	ND	-	ND	-	ND	-	ND	-	ND	-	ND	-	ND	-	ND	-	ND	-	ND	-	ND	-
26 - 64 years	M	N	Y					ND	-	ND	-	ND	-	ND	-	ND	-	ND	-	ND	-	ND	-	ND	-	ND	-	ND	-	ND	-	ND	-	ND	-	ND	-	ND	-	ND	-	ND	-	ND	-	ND	-	ND	-
26 - 64 years	M	N	Y					ND	-	ND	-	ND	-	ND	-	ND	-	ND	-	ND	-	ND	-	ND	-	ND	-	ND	-	ND	-	ND	-	ND	-	ND	-	ND	-	ND	-	ND	-	ND	-	ND	-	ND	-
65+ years	M	Unk	Y					ND	-	ND	-	ND	-	ND	-	ND	-	ND	-	ND	-	ND	-	ND	-	ND	-	ND	-	ND	-	ND	-	ND	-	ND	-	ND	-	ND	-	ND	-	ND	-	ND	-	ND	-
65+ years	F	Y	Y					ND	-	ND	-	ND	-	ND	-	ND	-	ND	-	ND	-	ND	-	ND	-	ND	-	ND	-	ND	-	ND	-	ND	-	ND	-	ND	-	ND	-	ND	-	ND	-	ND	-	ND	-
65+ years	M	Y	Y					ND	-	ND	-	ND	-	ND	-	ND	-	ND	-	ND	-	ND	-	ND	-	ND	-	ND	-	ND	-	ND	-	ND	-	ND	-	ND	-	ND	-	ND	-	ND	-	ND	-	ND	-
65+ years	M	N	Y					ND	-	ND	-	ND	-	ND	-	ND	-	ND	-	ND	-	ND	-	ND	-	ND	-	ND	-	ND	-	ND	-	ND	-	ND	-	ND	-	ND	-	ND	-	ND	-	ND	-	ND	-
65+ years	M	Y	Y	Enterococcus faecalis				ND	-	ND	-	ND	-	D	+	ND	-	ND	-	ND	-	ND	-	ND	-	ND	-	ND	-	ND	-	ND	-	ND	-	ND	-	ND	-	ND	-	ND	-	ND	-	ND	-	ND	-
16 - 25 years	M	N	Y					ND	-	ND	-	ND	-	ND	-	ND	-	ND	-	ND	-	ND	-	ND	-	ND	-	ND	-	ND	-	ND	-	ND	-	ND	-	ND	-	ND	-	ND	-	ND	-	ND	-	ND	-
65+ years	F	Y	Y	Staphylococcus aureus				ND	-	ND	-	ND	-	ND	-	ND	-	ND	-	ND	-	ND	-	ND	-	D	+	ND	-	ND	-	ND	-	ND	-	ND	-	ND	-	ND	-	ND	-	ND	-	ND	-	ND	-
26 - 64 years	M	N	Y					ND	-	ND	-	ND	-	ND	-	ND	-	ND	-	ND	-	ND	-	ND	-	ND	-	ND	-	ND	-	ND	-	ND	-	ND	-	ND	-	ND	-	ND	-	ND	-	ND	-	ND	-
26 - 64 years	M	N	Y	Staphylococcus capitis				ND	-	ND	-	ND	-	ND	-	ND	-	ND	-	ND	-	ND	-	ND	-	ND	-	ND	-	ND	-	ND	-	ND	-	ND	-	ND	-	ND	-	ND	-	ND	-	ND	-	ND	-
26 - 64 years	F	Y	Y					ND	-	ND	-	ND	-	ND	-	ND	-	ND	-	ND	-	ND	-	ND	-	ND	-	ND	-	ND	-	ND	-	ND	-	ND	-	ND	-	ND	-	ND	-	ND	-	ND	-	ND	-
26 - 64 years	F	Y	Y					ND	-	ND	-	ND	-	ND	-	ND	-	ND	-	ND	-	ND	-	ND	-	ND	-	ND	-	ND	-	ND	-	ND	-	ND	-	ND	-	ND	-	ND	-	ND	-	ND	-	ND	-
26 - 64 years	M	Y	Y					ND	-	ND	-	ND	-	ND	-	ND	-	ND	-	ND	-	ND	-	ND	-	ND	-	ND	-	ND	-	ND	-	ND	-	ND	-	ND	-	ND	-	ND	-	ND	-	ND	-	ND	-
5 - 15 years	M	N	Y	Staphylococcus aureus				ND	-	ND	-	ND	-	ND	-	ND	-	ND	-	ND	-	ND	-	ND	-	D	+	ND	-	ND	-	ND	-	ND	-	ND	-	ND	-	ND	-	ND	-	ND	-	ND	-	ND	-
26 - 64 years	F	Y	Y					ND	-	ND	-	ND	-	ND	-	ND	-	ND	-	ND	-	ND	-	ND	-	ND	-	ND	-	ND	-	ND	-	ND	-	ND	-	ND	-	ND	-	ND	-	ND	-	ND	-	ND	-
26 - 64 years	M	N	Y					ND	-	ND	-	ND	-	ND	-	ND	-	ND	-	ND	-	ND	-	ND	-	ND	-	ND	-	ND	-	ND	-	ND	-	ND	-	ND	-	ND	-	ND	-	ND	-	ND	-	ND	-
26 - 64 years	M	Y	Y	Staphylococcus aureus				ND	-	ND	-	ND	-	ND	-	ND	-	ND	-	ND	-	ND	-	ND	-	D	+	ND	-	ND	-	ND	-	ND	-	ND	-	ND	-	ND	-	ND	-	ND	-	ND	-	ND	-
26 - 64 years	M	Unk	Y	Staphylococcus epidermidis				ND	-	ND	-	ND	-	ND	-	ND	-	ND	-	ND	-	ND	-	ND	-	ND	-	ND	-	ND	-	ND	-	ND	-	ND	-	ND	-	ND	-	ND	-	ND	-	ND	-	ND	-
26 - 64 years	F	Unk	Y					ND	-	ND	-	ND	-	ND	-	ND	-	ND	-	ND	-	ND	-	ND	-	ND	-	ND	-	ND	-	ND	-	ND	-	ND	-	ND	-	ND	-	ND	-	ND	-	ND	-	ND	-
26 - 64 years	M	Unk	Y					ND	-	ND	-	ND	-	ND	-	ND	-	ND	-	ND	-	ND	-	ND	-	ND	-	ND	-	ND	-	ND	-	ND	-	ND	-	ND	-	ND	-	ND	-	ND	-	ND	-	ND	-
26 - 64 years	M	N	Y					ND	-	ND	-	ND	-	ND	-	ND	-	ND	-	ND	-	ND	-	ND	-	ND	-	ND	-	ND	-	ND	-	ND	-	ND	-	ND	-	ND	-	ND	-	ND	-	ND	-	ND	-
65+ years	F	N	Y					ND	-	ND	-	ND	-	ND	-	ND	-	ND	-	ND	-	ND	-	ND	-	ND	-	ND	-	ND	-	ND	-	ND	-	ND	-	ND	-	ND	-	ND	-	ND	-	ND	-	ND	-
26 - 64 years	F	N	Y					ND	-	ND	-	ND	-	ND	-	ND	-	ND	-	ND	-	ND	-	ND	-	ND	-	ND	-	ND	-	ND	-	ND	-	ND	-	ND	-	ND	-	ND	-	ND	-	ND	-	ND	-
65+ years	M	N	Y					ND	-	ND	-	ND	-	ND	-	ND	-	ND	-	ND	-	ND	-	ND	-	ND	-	ND	-	ND	-	ND	-	ND	-	ND	-	ND	-	ND	-	ND	-	ND	-	ND	-	ND	-
26 - 64 years	M	N	Y					ND	-	ND	-	ND	-	ND	-	ND	-	ND	-	ND	-	ND	-	ND	-	ND	-	ND	-	ND	-	ND	-	ND	-	ND	-	ND	-	ND	-	ND	-	ND	-	ND	-	ND	-
65+ years	M	Y	Y					ND	-	ND	-	ND	-	ND	-	ND	-	ND	-	ND	-	ND	-	ND	-	ND	-	ND	-	ND	-	ND	-	ND	-	ND	-	ND	-	ND	-	ND	-	ND	-	ND	-	ND	-
65+ years	M	Y	Y	Enterobacter cloacae				ND	-	ND	-	ND	-	ND	-	ND	-	ND	-	ND	-	ND	-	ND	-	ND	-	ND	-	ND	-	ND	-	ND	-	ND	-	ND	-	ND	-	ND	+	ND	-	ND	-	ND	-
26 - 64 years	F	Y	Y	Staphylococcus epidermidis				ND	-	ND	-	ND	-	ND	-	ND	-	ND	-	ND	-	ND	-	ND	-	ND	-	ND	-	ND	-	ND	-	ND	-	ND	-	ND	-	ND	-	ND	-	ND	-	ND	-	ND	-
26 - 64 years	M	N	Y					ND	-	ND	-	ND	-	ND	-	ND	-	ND	-	ND	-	ND	-	ND	-	ND	-	ND	-	ND	-	ND	-	ND	-	ND	-	ND	-	ND	-	ND	-	ND	-	ND	-	ND	-
65+ years	F	N	Y					ND	-	ND	-	ND	-	ND	-	ND	-	ND	-	ND	-	ND	-	ND	-	ND	-	ND	-	ND	-	ND	-	ND	-	ND	-	ND	-	ND	-	ND	-	ND	-	ND	-	ND	-
65+ years	M	Unk	Y					ND	-	ND	-	ND	-	ND	-	ND	-	ND	-	ND	-	ND	-	ND	-	ND	-	ND	-	ND	-	ND	-	ND	-	ND	-	ND	-	ND	-	ND	-	ND	-	ND	-	ND	-
26 - 64 years	F	Y	Y					ND	-	ND	-	ND	-	ND	-	ND	-	ND	-	ND	-	ND	-	ND	-	ND	-	ND	-	ND	-	ND	-	ND	-	ND	-	ND	-	ND	-	ND	-	ND	-	ND	-	ND	-
26 - 64 years	F	N	Y					ND	-	ND	-	ND	-	ND	-	ND	-	ND	-	ND	-	ND	-	ND	-	ND	-	ND	-	ND	-	ND	-	ND	-	ND	-	ND	-	ND	-	ND	-	ND	-	ND	-	ND	-
26 - 64 years	M	N	Y					ND	-	ND	-	ND	-	ND	-	ND	-	ND	-	ND	-	ND	-	ND	-	ND	-	ND	-	ND	-	ND	-	ND	-	ND	-	ND	-	ND	-	ND	-	ND	-	ND	-	ND	-
26 - 64 years	F	N	Y					ND	-	ND	-	ND	-	ND	-	ND	-	ND	-	ND	-	ND	-	ND	-	ND	-	ND	-	ND	-	ND	-	ND	-	ND	-	ND	-	ND	-	ND	-	ND	-	ND	-	ND	-
65+ years	M	Unk	Y					ND	-	ND	-	ND	-	ND	-	ND	-	ND	-	ND	-	ND	-	ND	-	ND	-	ND	-	ND	-	ND	-	ND	-	ND	-	ND	-	ND	-	ND	-	ND	-	ND	-	ND	-
26 - 64 years	M	N	Y					ND	-	ND	-	ND	-	ND	-	ND	-	ND	-	ND	-	ND	-	ND	-	ND	-	ND	-	ND	-	ND	-	ND	-	ND	-	ND	-	ND	-	ND	-	ND	-	ND	-	ND	-
65+ years	F	Y	Y					ND	-	ND	-	ND	-	ND	-	ND	-	ND	-	ND	-	ND	-	ND	-	ND	-	ND	-	ND	-	ND	-	ND	-	ND	-	ND	-	ND	-	ND	-	ND	-	ND	-	ND	-
26 - 64 years	M	N	Y					ND	-	ND	-	ND	-	ND	-	ND	-	ND	-	ND	-	ND	-	ND	-	ND	-	ND	-	ND	-	ND	-	ND	-	ND	-	ND	-	ND	-	ND	-	ND	-	ND	-	ND	-
26 - 64 years	F	Unk	Y	Enterobacter cloacae complex	Streptococcus pneumoniae	Streptococcus pyogenes	Enterococcus faecalis	ND	-	ND	-	ND	-	D	+	ND	-	ND	-	ND	-	ND	-	ND	-	ND	-	ND	-	D	+	ND	-	D	+	D	+	ND	-	ND	-	D	+	ND	-	D	-	D	-
26 - 64 years	M	Unk	Y					ND	-	ND	-	ND	-	ND	-	ND	-	ND	-	ND	-	ND	-	ND	-	ND	-	ND	-	ND	-	ND	-	ND	-	ND	-	ND	-	ND	-	ND	-	ND	-	ND	-	ND	-
91 days - 4 years	F	N	Y					ND	-	ND	-	ND	-	ND	-	ND	-	ND	-	ND	-	ND	-	ND	-	ND	-	ND	-	ND	-	ND	-	ND	-	ND	-	ND	-	ND	-	ND	-	ND	-	ND	-	D	-
65+ years	F	Unk	Y					ND	-	ND	-	ND	-	ND	-	ND	-	ND	-	ND	-	ND	-	ND	-	ND	-	ND	-	ND	-	ND	-	ND	-	ND	-	ND	-	ND	-	ND	-	ND	-	ND	-	ND	-
26 - 64 years	M	Unk	Y					ND	-	ND	-	ND	-	ND	-	ND	-	ND	-	ND	-	ND	-	ND	-	ND	-	ND	-	ND	-	ND	-	ND	-	ND	-	ND	-	ND	-	ND	-	ND	-	ND	-	ND	-
26 - 64 years	M	N	Y					ND	-	ND	-	ND	-	ND	-	ND	-	ND	-	ND	-	ND	-	ND	-	ND	-	ND	-	ND	-	ND	-	ND	-	ND	-	ND	-	ND	-	ND	-	ND	-	ND	-	ND	-
65+ years	F	Y	Y	Staphylococcus epidermidis				ND	-	ND	-	ND	-	ND	-	ND	-	ND	-	ND	-	ND	-	ND	-	ND	-	ND	-	ND	-	ND	-	ND	-	ND	-	ND	-	ND	-	ND	-	ND	-	ND	-	ND	-
65+ years	F	Unk	Y					ND	-	ND	-	ND	-	ND	-	ND	-	ND	-	ND	-	ND	-	ND	-	ND	-	ND	-	ND	-	ND	-	ND	-	ND	-	ND	-	ND	-	ND	-	ND	-	ND	-	ND	-
65+ years	M	Unk	Y					ND	-	ND	-	ND	-	ND	-	ND	-	ND	-	ND	-	ND	-	ND	-	ND	-	ND	-	ND	-	ND	-	ND	-	ND	-	ND	-	ND	-	ND	-	ND	-	ND	-	ND	-
26 - 64 years	F	Y	Y					ND	-	ND	-	ND	-	ND	-	ND	-	ND	-	ND	-	ND	-	ND	-	ND	-	ND	-	ND	-	ND	-	ND	-	ND	-	ND	-	ND	-	ND	-	ND	-	ND	-	ND	-
65+ years	F	Y	Y	Streptococcus dysgalactiae				ND	-	ND	-	ND	-	ND	-	ND	-	ND	-	ND	-	ND	-	ND	-	ND	-	ND	-	D	+	ND	-	ND	-	ND	-	ND	-	ND	-	ND	-	ND	-	ND	-	ND	-
5 - 15 years	M	N	Y					ND	-	ND	-	ND	-	ND	-	ND	-	ND	-	ND	-	ND	-	ND	-	ND	-	ND	-	ND	-	ND	-	ND	-	ND	-	ND	-	ND	-	ND	-	ND	-	ND	-	ND	-
65+ years	M	Y	Y					ND	-	ND	-	ND	-	ND	-	ND	-	ND	-	ND	-	ND	-	ND	-	ND	-	ND	-	ND	-	ND	-	ND	-	ND	-	ND	-	ND	-	ND	-	ND	-	ND	-	ND	-
65+ years	F	Unk	Y					ND	-	ND	-	ND	-	ND	-	ND	-	ND	-	ND	-	ND	-	ND	-	ND	-	ND	-	ND	-	ND	-	ND	-	ND	-	ND	-	ND	-	ND	-	ND	-	ND	-	ND	-
65+ years	F	N	Y					ND	-	ND	-	ND	-	ND	-	ND	-	ND	-	ND	-	ND	-	ND	-	ND	-	ND	-	ND	-	ND	-	ND	-	ND	-	ND	-	ND	-	ND	-	ND	-	ND	-	ND	-
26 - 64 years	F	Unk	Y					ND	-	ND	-	ND	-	ND	-	ND	-	ND	-	ND	-	ND	-	ND	-	ND	-	ND	-	ND	-	ND	-	ND	-	ND	-	ND	-	ND	-	ND	-	ND	-	ND	-	ND	-
65+ years	M	N	Y					ND	-	ND	-	ND	-	ND	-	ND	-	ND	-	ND	-	ND	-	ND	-	ND	-	ND	-	ND	-	ND	-	ND	-	ND	-	ND	-	ND	-	ND	-	ND	-	ND	-	ND	-
65+ years	M	N	Y					ND	-	ND	-	ND	-	ND	-	ND	-	ND	-	ND	-	ND	-	ND	-	D	-	ND	-	ND	-	ND	-	ND	-	ND	-	ND	-	ND	-	ND	-	ND	-	ND	-	ND	-
65+ years	F	Unk	Y					ND	-	ND	-	ND	-	ND	-	ND	-	ND	-	ND	-	ND	-	ND	-	ND	-	ND	-	ND	-	ND	-	ND	-	ND	-	ND	-	ND	-	ND	-	ND	-	ND	-	ND	-
26 - 64 years	M	Y	Y					ND	-	ND	-	ND	-	ND	-	ND	-	ND	-	ND	-	ND	-	ND	-	ND	-	ND	-	ND	-	ND	-	ND	-	ND	-	ND	-	ND	-	ND	-	ND	-	ND	-	ND	-
26 - 64 years	M	N	Y					ND	-	ND	-	ND	-	D	-	ND	-	ND	-	ND	-	ND	-	ND	-	ND	-	ND	-	ND	-	ND	-	ND	-	ND	-	ND	-	ND	-	ND	-	ND	-	ND	-	ND	-
26 - 64 years	M	Y	Y					ND	-	ND	-	ND	-	ND	-	ND	-	ND	-	ND	-	ND	-	ND	-	ND	-	ND	-	ND	-	ND	-	ND	-	ND	-	ND	-	ND	-	ND	-	ND	-	ND	-	ND	-
65+ years	M	Unk	Y					ND	-	ND	-	ND	-	ND	-	ND	-	ND	-	ND	-	ND	-	ND	-	ND	-	ND	-	ND	-	ND	-	ND	-	ND	-	ND	-	ND	-	ND	-	ND	-	ND	-	ND	-
26 - 64 years	F	N	Y					ND	-	ND	-	ND	-	ND	-	ND	-	ND	-	ND	-	ND	-	ND	-	ND	-	ND	-	ND	-	ND	-	ND	-	ND	-	ND	-	ND	-	ND	-	ND	-	ND	-	ND	-
26 - 64 years	M	Y	Y	Granulicatella adiacens				ND	-	ND	-	ND	-	ND	-	ND	-	ND	-	ND	-	ND	-	ND	-	ND	-	ND	-	ND	-	ND	-	ND	-	ND	-	ND	-	ND	-	ND	-	ND	-	ND	-	ND	-
26 - 64 years	F	Unk	Y					ND	-	ND	-	ND	-	ND	-	ND	-	ND	-	ND	-	ND	-	ND	-	ND	-	ND	-	ND	-	ND	-	ND	-	ND	-	ND	-	ND	-	ND	-	ND	-	ND	-	ND	-
65+ years	F	Unk	Y					ND	-	ND	-	ND	-	ND	-	ND	-	ND	-	ND	-	ND	-	ND	-	ND	-	ND	-	ND	-	ND	-	ND	-	ND	-	ND	-	ND	-	ND	-	ND	-	ND	-	ND	-
65+ years	M	Y	Y	Pseudomonas aeruginosa				ND	-	ND	-	ND	-	ND	-	ND	-	ND	-	ND	-	ND	-	ND	-	ND	-	ND	-	ND	-	ND	-	ND	-	ND	-	ND	-	ND	-	ND	-	ND	-	ND	-	ND	-
65+ years	M	N	Y					ND	-	ND	-	ND	-	ND	-	ND	-	ND	-	ND	-	ND	-	ND	-	ND	-	ND	-	ND	-	ND	-	ND	-	ND	-	ND	-	ND	-	ND	-	ND	-	ND	-	ND	-
26 - 64 years	M	N	Y					ND	-	ND	-	ND	-	ND	-	ND	-	ND	-	ND	-	ND	-	ND	-	D	-	ND	-	ND	-	ND	-	ND	-	ND	-	ND	-	ND	-	ND	-	ND	-	ND	-	ND	-
26 - 64 years	F	Unk	Y					ND	-	ND	-	ND	-	ND	-	ND	-	ND	-	ND	-	ND	-	ND	-	ND	-	ND	-	ND	-	ND	-	ND	-	ND	-	ND	-	ND	-	ND	-	ND	-	ND	-	ND	-
26 - 64 years	M	N	Y					ND	-	ND	-	ND	-	ND	-	ND	-	ND	-	ND	-	ND	-	ND	-	ND	-	ND	-	ND	-	ND	-	ND	-	ND	-	ND	-	ND	-	ND	-	ND	-	ND	-	ND	-
26 - 64 years	M	N	Y					ND	-	ND	-	ND	-	ND	-	ND	-	ND	-	ND	-	ND	-	ND	-	ND	-	ND	-	ND	-	ND	-	ND	-	ND	-	ND	-	ND	-	ND	-	ND	-	ND	-	ND	-
26 - 64 years	M	Unk	Y	Staphylococcus aureus				ND	-	ND	-	ND	-	ND	-	ND	-	ND	-	ND	-	ND	-	ND	-	D	+	ND	-	ND	-	ND	-	ND	-	ND	-	ND	-	ND	-	ND	-	ND	-	ND	-	ND	-
65+ years	F	Y	Y					ND	-	ND	-	ND	-	ND	-	ND	-	ND	-	ND	-	ND	-	ND	-	ND	-	ND	-	ND	-	ND	-	ND	-	ND	-	ND	-	ND	-	ND	-	ND	-	ND	-	ND	-
65+ years	F	Y	Y					ND	-	ND	-	ND	-	ND	-	ND	-	ND	-	ND	-	ND	-	ND	-	ND	-	ND	-	ND	-	ND	-	ND	-	ND	-	ND	-	ND	-	ND	-	ND	-	ND	-	ND	-
26 - 64 years	F	N	Y	Propionibacterium acnes				ND	-	ND	-	ND	-	ND	-	ND	-	ND	-	ND	-	ND	-	ND	-	ND	-	ND	-	ND	-	ND	-	ND	-	ND	-	ND	-	ND	-	ND	-	ND	-	ND	-	ND	-
26 - 64 years	F	Unk	Y					ND	-	ND	-	ND	-	ND	-	ND	-	ND	-	ND	-	ND	-	ND	-	ND	-	ND	-	ND	-	ND	-	ND	-	ND	-	ND	-	ND	-	ND	-	ND	-	ND	-	ND	-
65+ years	F	N	Y					ND	-	ND	-	ND	-	ND	-	ND	-	ND	-	ND	-	ND	-	ND	-	ND	-	ND	-	ND	-	ND	-	ND	-	ND	-	ND	-	ND	-	ND	-	ND	-	ND	-	ND	-
16 - 25 years	F	N	Y					ND	-	ND	-	ND	-	ND	-	ND	-	ND	-	ND	-	ND	-	ND	-	ND	-	ND	-	ND	-	ND	-	ND	-	ND	-	ND	-	ND	-	ND	-	ND	-	ND	-	ND	-
26 - 64 years	M	N	Y					ND	-	ND	-	ND	-	ND	-	ND	-	ND	-	ND	-	ND	-	ND	-	ND	-	ND	-	ND	-	ND	-	ND	-	ND	-	ND	-	ND	-	ND	-	ND	-	ND	-	ND	-
26 - 64 years	M	N	Y					ND	-	ND	-	ND	-	ND	-	ND	-	ND	-	ND	-	ND	-	ND	-	ND	-	ND	-	ND	-	ND	-	ND	-	ND	-	ND	-	ND	-	ND	-	ND	-	ND	-	ND	-
65+ years	M	N	Y					ND	-	ND	-	ND	-	ND	-	ND	-	ND	-	ND	-	ND	-	ND	-	ND	-	ND	-	ND	-	ND	-	ND	-	ND	-	ND	-	ND	-	ND	-	ND	-	ND	-	ND	-
65+ years	M	N	Y					ND	-	ND	-	ND	-	ND	-	ND	-	ND	-	ND	-	ND	-	ND	-	ND	-	ND	-	ND	-	ND	-	ND	-	ND	-	ND	-	ND	-	ND	-	ND	-	ND	-	ND	-
26 - 64 years	M	N	Y					ND	-	ND	-	ND	-	ND	-	ND	-	ND	-	ND	-	ND	-	ND	-	ND	-	ND	-	ND	-	ND	-	ND	-	ND	-	ND	-	ND	-	ND	-	ND	-	ND	-	ND	-
65+ years	M	Unk	Y					ND	-	ND	-	ND	-	ND	-	ND	-	ND	-	ND	-	ND	-	ND	-	ND	-	ND	-	ND	-	ND	-	ND	-	ND	-	ND	-	ND	-	ND	-	ND	-	ND	-	ND	-
65+ years	M	Y	Y					ND	-	ND	-	ND	-	ND	-	ND	-	ND	-	ND	-	ND	-	ND	-	ND	-	ND	-	ND	-	ND	-	ND	-	ND	-	ND	-	ND	-	ND	-	ND	-	ND	-	ND	-
26 - 64 years	M	N	Y					ND	-	ND	-	ND	-	ND	-	ND	-	ND	-	ND	-	ND	-	ND	-	ND	-	ND	-	ND	-	ND	-	ND	-	ND	-	ND	-	ND	-	ND	-	ND	-	ND	-	ND	-
26 - 64 years	M	N	Y					ND	-	ND	-	ND	-	ND	-	ND	-	ND	-	ND	-	ND	-	ND	-	ND	-	ND	-	ND	-	ND	-	ND	-	ND	-	ND	-	ND	-	ND	-	ND	-	ND	-	ND	-
65+ years	F	Unk	Y					ND	-	ND	-	ND	-	ND	-	ND	-	ND	-	ND	-	ND	-	ND	-	ND	-	ND	-	ND	-	ND	-	ND	-	ND	-	ND	-	ND	-	ND	-	ND	-	ND	-	ND	-
26 - 64 years	F	N	Y					ND	-	ND	-	ND	-	ND	-	ND	-	ND	-	ND	-	ND	-	ND	-	ND	-	ND	-	ND	-	ND	-	ND	-	ND	-	ND	-	ND	-	ND	-	ND	-	ND	-	ND	-
65+ years	F	N	Y					ND	-	ND	-	ND	-	ND	-	ND	-	ND	-	ND	-	ND	-	ND	-	ND	-	ND	-	ND	-	ND	-	ND	-	ND	-	ND	-	ND	-	ND	-	ND	-	ND	-	ND	-
5 - 15 years	M	N	Y					ND	-	ND	-	ND	-	ND	-	ND	-	ND	-	ND	-	ND	-	ND	-	ND	-	ND	-	ND	-	ND	-	ND	-	ND	-	ND	-	ND	-	ND	-	ND	-	ND	-	ND	-
65+ years	F	Y	Y					ND	-	ND	-	ND	-	ND	-	ND	-	ND	-	ND	-	ND	-	ND	-	ND	-	ND	-	ND	-	ND	-	ND	-	ND	-	ND	-	ND	-	ND	-	ND	-	ND	-	ND	-
26 - 64 years	M	Unk	Y					ND	-	ND	-	ND	-	ND	-	ND	-	ND	-	ND	-	ND	-	ND	-	ND	-	ND	-	ND	-	ND	-	ND	-	ND	-	ND	-	ND	-	ND	-	ND	-	ND	-	ND	-
26 - 64 years	M	N	Y					ND	-	ND	-	ND	-	ND	-	ND	-	ND	-	ND	-	ND	-	ND	-	ND	-	ND	-	ND	-	ND	-	ND	-	ND	-	ND	-	ND	-	ND	-	ND	-	ND	-	ND	-
26 - 64 years	F	Y	Y					ND	-	ND	-	ND	-	ND	-	ND	-	ND	-	ND	-	ND	-	ND	-	ND	-	ND	-	ND	-	ND	-	ND	-	ND	-	ND	-	ND	-	ND	-	ND	-	ND	-	ND	-
26 - 64 years	F	Unk	Y					ND	-	ND	-	ND	-	ND	-	ND	-	ND	-	ND	-	ND	-	ND	-	ND	-	ND	-	ND	-	ND	-	ND	-	ND	-	ND	-	ND	-	ND	-	ND	-	ND	-	ND	-
26 - 64 years	F	Y	Y					ND	-	ND	-	ND	-	ND	-	ND	-	ND	-	ND	-	ND	-	ND	-	ND	-	ND	-	ND	-	ND	-	ND	-	ND	-	ND	-	ND	-	ND	-	ND	-	ND	-	ND	-
26 - 64 years	F	N	Y					ND	-	ND	-	ND	-	ND	-	ND	-	ND	-	ND	-	ND	-	ND	-	ND	-	ND	-	ND	-	ND	-	ND	-	ND	-	ND	-	ND	-	ND	-	ND	-	ND	-	ND	-
65+ years	F	N	Y	Staphylococcus aureus				ND	-	ND	-	ND	-	ND	-	ND	-	ND	-	ND	-	ND	-	ND	-	D	+	ND	-	ND	-	ND	-	ND	-	ND	-	ND	-	ND	-	ND	-	ND	-	ND	-	ND	-
65+ years	M	N	Y					ND	-	ND	-	ND	-	ND	-	ND	-	ND	-	ND	-	ND	-	ND	-	ND	-	ND	-	ND	-	ND	-	ND	-	ND	-	ND	-	ND	-	ND	-	ND	-	ND	-	ND	-
65+ years	M	Y	Y					ND	-	ND	-	ND	-	ND	-	ND	-	ND	-	ND	-	ND	-	ND	-	ND	-	ND	-	D	-	ND	-	ND	-	ND	-	ND	-	ND	-	ND	-	ND	-	ND	-	ND	-
26 - 64 years	F	Y	Y					ND	-	ND	-	ND	-	ND	-	ND	-	ND	-	ND	-	ND	-	ND	-	ND	-	ND	-	ND	-	ND	-	ND	-	ND	-	ND	-	ND	-	ND	-	ND	-	ND	-	ND	-
5 - 15 years	F	N	Y					ND	-	ND	-	ND	-	ND	-	ND	-	ND	-	ND	-	ND	-	ND	-	ND	-	ND	-	ND	-	ND	-	ND	-	ND	-	ND	-	ND	-	ND	-	ND	-	ND	-	ND	-
26 - 64 years	F	N	Y					ND	-	ND	-	ND	-	ND	-	ND	-	ND	-	ND	-	ND	-	ND	-	ND	-	ND	-	ND	-	ND	-	ND	-	ND	-	ND	-	ND	-	ND	-	ND	-	ND	-	ND	-
26 - 64 years	F	N	Y					ND	-	ND	-	ND	-	ND	-	ND	-	ND	-	ND	-	ND	-	ND	-	ND	-	ND	-	ND	-	ND	-	ND	-	ND	-	ND	-	ND	-	ND	-	ND	-	ND	-	ND	-
26 - 64 years	M	N	Y	Staphylococcus aureus				ND	-	ND	-	ND	-	ND	-	ND	-	ND	-	ND	-	ND	-	ND	-	D	+	ND	-	ND	-	ND	-	ND	-	ND	-	ND	-	ND	-	ND	-	ND	-	ND	-	ND	-
26 - 64 years	M	N	Y	Streptococcus pyogenes				ND	-	ND	-	ND	-	ND	-	ND	-	ND	-	ND	-	ND	-	ND	-	ND	-	ND	-	D	+	ND	-	ND	-	D	+	ND	-	ND	-	ND	-	ND	-	ND	-	ND	-
65+ years	F	Y	Y					ND	-	ND	-	ND	-	ND	-	ND	-	ND	-	ND	-	ND	-	ND	-	ND	-	ND	-	ND	-	ND	-	ND	-	ND	-	ND	-	ND	-	ND	-	ND	-	ND	-	ND	-
65+ years	F	Y	Y					ND	-	ND	-	ND	-	ND	-	ND	-	ND	-	ND	-	ND	-	ND	-	ND	-	ND	-	ND	-	ND	-	ND	-	ND	-	ND	-	ND	-	ND	-	ND	-	ND	-	ND	-
26 - 64 years	M	N	Y	Staphylococcus lugdunensis				ND	-	ND	-	ND	-	ND	-	ND	-	ND	-	ND	-	ND	-	ND	-	ND	-	D	+	ND	-	ND	-	ND	-	ND	-	ND	-	ND	-	ND	-	ND	-	ND	-	ND	-
26 - 64 years	M	Unk	Y					ND	-	ND	-	ND	-	ND	-	ND	-	ND	-	ND	-	ND	-	ND	-	ND	-	ND	-	ND	-	ND	-	ND	-	ND	-	ND	-	ND	-	ND	-	ND	-	ND	-	ND	-
65+ years	M	N	Y					ND	-	ND	-	ND	-	ND	-	ND	-	ND	-	ND	-	ND	-	ND	-	ND	-	ND	-	ND	-	ND	-	ND	-	ND	-	ND	-	ND	-	ND	-	ND	-	ND	-	ND	-
65+ years	F	Y	Y					ND	-	ND	-	ND	-	ND	-	ND	-	ND	-	ND	-	ND	-	ND	-	ND	-	ND	-	ND	-	ND	-	ND	-	ND	-	ND	-	ND	-	ND	-	ND	-	ND	-	ND	-
65+ years	F	N	Y	Staphylococcus warneri				ND	-	ND	-	ND	-	ND	-	ND	-	ND	-	ND	-	ND	-	ND	-	ND	-	ND	-	ND	-	ND	-	ND	-	ND	-	ND	-	ND	-	ND	-	ND	-	ND	-	ND	-
26 - 64 years	F	Y	Y					ND	-	ND	-	ND	-	ND	-	ND	-	ND	-	ND	-	ND	-	ND	-	ND	-	ND	-	ND	-	ND	-	ND	-	ND	-	ND	-	ND	-	ND	-	ND	-	ND	-	ND	-
26 - 64 years	M	N	Y					ND	-	ND	-	ND	-	ND	-	ND	-	ND	-	ND	-	ND	-	ND	-	ND	-	ND	-	ND	-	ND	-	ND	-	ND	-	ND	-	ND	-	ND	-	ND	-	ND	-	ND	-
65+ years	F	N	Y					ND	-	ND	-	ND	-	ND	-	ND	-	ND	-	ND	-	ND	-	ND	-	ND	-	ND	-	ND	-	ND	-	ND	-	ND	-	ND	-	ND	-	ND	-	ND	-	ND	-	ND	-
65+ years	F	Y	Y					ND	-	ND	-	ND	-	ND	-	ND	-	ND	-	ND	-	ND	-	ND	-	ND	-	ND	-	ND	-	ND	-	ND	-	ND	-	ND	-	ND	-	ND	-	ND	-	ND	-	ND	-
65+ years	F	N	Y					ND	-	ND	-	ND	-	ND	-	ND	-	ND	-	ND	-	ND	-	ND	-	ND	-	ND	-	ND	-	ND	-	ND	-	ND	-	ND	-	ND	-	ND	-	ND	-	ND	-	ND	-
65+ years	M	Unk	Y	Staphylococcus aureus	Streptococcus agalactiae			ND	-	ND	-	ND	-	ND	-	ND	-	ND	-	ND	-	ND	-	ND	-	D	+	ND	-	D	+	D	+	ND	-	ND	-	ND	-	ND	-	ND	-	ND	-	ND	-	ND	-
65+ years	F	Y	Y					ND	-	ND	-	ND	-	ND	-	ND	-	ND	-	ND	-	ND	-	ND	-	ND	-	ND	-	ND	-	ND	-	ND	-	ND	-	ND	-	ND	-	ND	-	ND	-	ND	-	ND	-
65+ years	F	N	Y					ND	-	ND	-	ND	-	ND	-	ND	-	ND	-	ND	-	ND	-	ND	-	ND	-	ND	-	ND	-	ND	-	ND	-	ND	-	ND	-	ND	-	ND	-	ND	-	ND	-	ND	-
26 - 64 years	M	Y	Y	Streptococcus viridans				ND	-	ND	-	ND	-	ND	-	ND	-	ND	-	ND	-	ND	-	ND	-	ND	-	ND	-	D	+	ND	-	ND	-	ND	-	ND	-	ND	-	ND	-	ND	-	ND	-	ND	-
65+ years	F	Y	Y	Staphylococcus aureus				ND	-	ND	-	ND	-	ND	-	ND	-	ND	-	ND	-	ND	-	ND	-	D	+	ND	-	ND	-	ND	-	ND	-	ND	-	ND	-	ND	-	ND	-	ND	-	ND	-	ND	-
5 - 15 years	F	N	Y	Staphylococcus aureus				ND	-	ND	-	ND	-	ND	-	ND	-	ND	-	ND	-	ND	-	ND	-	D	+	ND	-	ND	-	ND	-	ND	-	ND	-	ND	-	ND	-	ND	-	ND	-	ND	-	ND	-
26 - 64 years	F	Y	Y					ND	-	ND	-	ND	-	ND	-	ND	-	ND	-	ND	-	ND	-	ND	-	ND	-	ND	-	ND	-	ND	-	ND	-	ND	-	ND	-	ND	-	ND	-	ND	-	ND	-	ND	-
26 - 64 years	M	N	Y					ND	-	ND	-	ND	-	ND	-	ND	-	ND	-	ND	-	ND	-	ND	-	ND	-	ND	-	ND	-	ND	-	ND	-	ND	-	ND	-	ND	-	ND	-	ND	-	ND	-	ND	-
26 - 64 years	F	N	Y					ND	-	ND	-	ND	-	ND	-	ND	-	ND	-	ND	-	ND	-	ND	-	ND	-	ND	-	ND	-	ND	-	ND	-	ND	-	ND	-	ND	-	ND	-	ND	-	ND	-	ND	-
65+ years	F	Y	Y					ND	-	ND	-	ND	-	ND	-	ND	-	ND	-	ND	-	ND	-	ND	-	ND	-	ND	-	ND	-	ND	-	ND	-	ND	-	ND	-	ND	-	ND	-	ND	-	ND	-	ND	-
26 - 64 years	M	N	Y	Staphylococcus aureus				ND	-	ND	-	ND	-	ND	-	ND	-	ND	-	ND	-	ND	-	ND	-	D	+	ND	-	ND	-	ND	-	ND	-	ND	-	ND	-	ND	-	ND	-	ND	-	ND	-	ND	-
5 - 15 years	F	N	Y	Streptococcus pyogenes				ND	-	ND	-	ND	-	ND	-	ND	-	ND	-	ND	-	ND	-	ND	-	ND	-	ND	-	D	+	ND	-	ND	-	D	+	ND	-	ND	-	ND	-	ND	-	ND	-	ND	-
26 - 64 years	M	N	Y					ND	-	ND	-	ND	-	ND	-	ND	-	ND	-	ND	-	ND	-	ND	-	ND	-	ND	-	ND	-	ND	-	ND	-	ND	-	ND	-	ND	-	ND	-	ND	-	ND	-	ND	-
26 - 64 years	F	N	Y	Staphylococcus haemolyticus				ND	-	ND	-	ND	-	ND	-	ND	-	ND	-	ND	-	ND	-	ND	-	ND	-	ND	-	ND	-	ND	-	ND	-	ND	-	ND	-	ND	-	ND	-	ND	-	ND	-	ND	-
65+ years	M	N	Y					ND	-	ND	-	ND	-	ND	-	ND	-	ND	-	ND	-	ND	-	ND	-	ND	-	ND	-	ND	-	ND	-	ND	-	ND	-	ND	-	ND	-	ND	-	ND	-	ND	-	ND	-
26 - 64 years	M	N	Y					ND	-	ND	-	ND	-	ND	-	ND	-	ND	-	ND	-	ND	-	ND	-	ND	-	ND	-	ND	-	ND	-	ND	-	ND	-	ND	-	ND	-	ND	-	ND	-	ND	-	ND	-
65+ years	M	Y	Y					ND	-	ND	-	ND	-	ND	-	ND	-	ND	-	ND	-	ND	-	ND	-	ND	-	ND	-	ND	-	ND	-	ND	-	ND	-	ND	-	ND	-	ND	-	ND	-	ND	-	ND	-
5 - 15 years	M	N	Y	Streptococcus pyogenes				ND	-	ND	-	ND	-	ND	-	ND	-	ND	-	ND	-	ND	-	ND	-	ND	-	ND	-	D	+	ND	-	ND	-	D	+	ND	-	ND	-	ND	-	ND	-	ND	-	ND	-
26 - 64 years	F	N	Y					ND	-	ND	-	ND	-	ND	-	ND	-	ND	-	ND	-	ND	-	ND	-	ND	-	ND	-	ND	-	ND	-	ND	-	ND	-	ND	-	ND	-	ND	-	ND	-	ND	-	ND	-
26 - 64 years	F	N	Y					ND	-	ND	-	ND	-	ND	-	ND	-	ND	-	ND	-	ND	-	ND	-	ND	-	ND	-	ND	-	ND	-	ND	-	ND	-	ND	-	ND	-	ND	-	ND	-	ND	-	ND	-
65+ years	F	N	Y					ND	-	ND	-	ND	-	ND	-	ND	-	ND	-	ND	-	ND	-	ND	-	ND	-	ND	-	ND	-	ND	-	ND	-	ND	-	ND	-	ND	-	ND	-	ND	-	ND	-	ND	-
5 - 15 years	M	N	Y					ND	-	ND	-	ND	-	ND	-	ND	-	ND	-	ND	-	ND	-	ND	-	ND	-	ND	-	ND	-	ND	-	ND	-	ND	-	ND	-	ND	-	ND	-	ND	-	ND	-	ND	-
65+ years	M	N	Y	Streptococcus dysgalactiae				ND	-	ND	-	ND	-	ND	-	ND	-	ND	-	ND	-	ND	-	ND	-	ND	-	ND	-	D	+	ND	-	ND	-	ND	-	ND	-	ND	-	ND	-	ND	-	ND	-	ND	-
5 - 15 years	M	N	Y					ND	-	ND	-	ND	-	ND	-	ND	-	ND	-	ND	-	ND	-	ND	-	ND	-	ND	-	ND	-	ND	-	ND	-	ND	-	ND	-	ND	-	ND	-	ND	-	ND	-	ND	-
5 - 15 years	M	N	Y					ND	-	ND	-	ND	-	ND	-	ND	-	ND	-	ND	-	ND	-	ND	-	ND	-	ND	-	ND	-	ND	-	ND	-	ND	-	ND	-	ND	-	ND	-	ND	-	ND	-	ND	-
26 - 64 years	M	N	Y	Staphylococcus lugdunensis				ND	-	ND	-	ND	-	ND	-	ND	-	ND	-	ND	-	ND	-	ND	-	ND	-	D	+	ND	-	ND	-	ND	-	ND	-	ND	-	ND	-	ND	-	ND	-	ND	-	ND	-
26 - 64 years	F	Y	Y					ND	-	ND	-	ND	-	ND	-	ND	-	ND	-	ND	-	ND	-	ND	-	ND	-	ND	-	ND	-	ND	-	ND	-	ND	-	ND	-	ND	-	ND	-	ND	-	ND	-	ND	-
65+ years	F	Unk	Y					ND	-	ND	-	ND	-	ND	-	ND	-	ND	-	ND	-	ND	-	ND	-	ND	-	ND	-	ND	-	ND	-	ND	-	ND	-	ND	-	ND	-	ND	-	ND	-	ND	-	ND	-
26 - 64 years	F	N	Y					ND	-	ND	-	ND	-	ND	-	ND	-	ND	-	ND	-	ND	-	ND	-	ND	-	ND	-	ND	-	ND	-	ND	-	ND	-	ND	-	ND	-	ND	-	ND	-	ND	-	ND	-
26 - 64 years	M	N	Y	Staphylococcus epidermidis				ND	-	ND	-	ND	-	ND	-	ND	-	ND	-	ND	-	ND	-	ND	-	ND	-	ND	-	ND	-	ND	-	ND	-	ND	-	ND	-	ND	-	ND	-	ND	-	ND	-	ND	-
26 - 64 years	M	N	Y					ND	-	ND	-	ND	-	ND	-	ND	-	ND	-	ND	-	ND	-	ND	-	ND	-	ND	-	ND	-	ND	-	ND	-	ND	-	ND	-	ND	-	ND	-	ND	-	ND	-	ND	-
26 - 64 years	F	Y	Y	Staphylococcus epidermidis				ND	-	ND	-	ND	-	ND	-	ND	-	ND	-	ND	-	ND	-	ND	-	ND	-	ND	-	ND	-	ND	-	ND	-	ND	-	ND	-	ND	-	ND	-	ND	-	ND	-	ND	-
65+ years	F	Y	Y	Staphylococcus epidermidis				ND	-	ND	-	ND	-	ND	-	ND	-	ND	-	ND	-	ND	-	ND	-	ND	-	ND	-	ND	-	ND	-	ND	-	ND	-	ND	-	ND	-	ND	-	ND	-	ND	-	ND	-
26 - 64 years	F	Y	Y					ND	-	ND	-	ND	-	ND	-	ND	-	ND	-	ND	-	ND	-	ND	-	ND	-	ND	-	ND	-	ND	-	ND	-	ND	-	ND	-	ND	-	ND	-	ND	-	ND	-	ND	-
26 - 64 years	M	N	Y					ND	-	ND	-	ND	-	ND	-	ND	-	ND	-	ND	-	ND	-	ND	-	ND	-	ND	-	ND	-	ND	-	ND	-	ND	-	ND	-	ND	-	ND	-	ND	-	ND	-	ND	-
16 - 25 years	M	N	Y					ND	-	ND	-	ND	-	ND	-	ND	-	ND	-	ND	-	ND	-	ND	-	ND	-	ND	-	ND	-	ND	-	ND	-	ND	-	ND	-	ND	-	ND	-	ND	-	ND	-	ND	-
65+ years	F	Unk	Y					ND	-	ND	-	ND	-	ND	-	ND	-	ND	-	ND	-	ND	-	ND	-	ND	-	ND	-	ND	-	ND	-	ND	-	ND	-	ND	-	ND	-	ND	-	ND	-	ND	-	ND	-
65+ years	M	Unk	Y					ND	-	ND	-	ND	-	ND	-	ND	-	ND	-	ND	-	ND	-	ND	-	ND	-	ND	-	ND	-	ND	-	ND	-	ND	-	ND	-	ND	-	ND	-	ND	-	ND	-	ND	-
26 - 64 years	M	N	Y	Staphylococcus aureus				ND	-	ND	-	ND	-	ND	-	ND	-	ND	-	ND	-	ND	-	ND	-	D	+	ND	-	ND	-	ND	-	ND	-	ND	-	ND	-	ND	-	ND	-	ND	-	ND	-	ND	-
5 - 15 years	F	N	Y					ND	-	ND	-	ND	-	ND	-	ND	-	ND	-	ND	-	ND	-	ND	-	ND	-	ND	-	ND	-	ND	-	ND	-	ND	-	ND	-	ND	-	ND	-	ND	-	ND	-	ND	-
26 - 64 years	M	N	Y					ND	-	ND	-	ND	-	ND	-	ND	-	ND	-	ND	-	ND	-	ND	-	ND	-	ND	-	ND	-	ND	-	ND	-	ND	-	ND	-	ND	-	ND	-	ND	-	ND	-	ND	-
26 - 64 years	M	N	Y					ND	-	ND	-	ND	-	ND	-	ND	-	ND	-	ND	-	ND	-	ND	-	ND	-	ND	-	ND	-	ND	-	ND	-	ND	-	ND	-	ND	-	ND	-	ND	-	ND	-	ND	-
65+ years	F	Y	Y					ND	-	ND	-	ND	-	D	-	ND	-	ND	-	ND	-	ND	-	ND	-	ND	-	ND	-	ND	-	ND	-	ND	-	ND	-	ND	-	ND	-	ND	-	ND	-	ND	-	ND	-
65+ years	M	N	Y					ND	-	ND	-	ND	-	ND	-	ND	-	ND	-	ND	-	ND	-	ND	-	ND	-	ND	-	ND	-	ND	-	ND	-	ND	-	ND	-	ND	-	ND	-	ND	-	ND	-	ND	-
26 - 64 years	F	Y	Y					ND	-	ND	-	ND	-	ND	-	ND	-	ND	-	ND	-	ND	-	ND	-	ND	-	ND	-	ND	-	ND	-	ND	-	ND	-	ND	-	ND	-	ND	-	ND	-	ND	-	ND	-
65+ years	M	Y	Y					ND	-	ND	-	ND	-	ND	-	ND	-	ND	-	ND	-	ND	-	ND	-	ND	-	ND	-	ND	-	ND	-	ND	-	ND	-	ND	-	ND	-	ND	-	ND	-	ND	-	ND	-
65+ years	M	N	Y					ND	-	ND	-	ND	-	ND	-	ND	-	ND	-	ND	-	ND	-	ND	-	ND	-	ND	-	ND	-	ND	-	ND	-	ND	-	ND	-	ND	-	ND	-	ND	-	ND	-	ND	-
26 - 64 years	M	Y	Y					ND	-	ND	-	ND	-	ND	-	ND	-	ND	-	ND	-	ND	-	ND	-	ND	-	ND	-	ND	-	ND	-	ND	-	ND	-	ND	-	ND	-	ND	-	ND	-	ND	-	ND	-
26 - 64 years	M	N	Y					ND	-	ND	-	ND	-	ND	-	ND	-	ND	-	ND	-	ND	-	ND	-	ND	-	ND	-	ND	-	ND	-	ND	-	ND	-	ND	-	ND	-	ND	-	ND	-	ND	-	ND	-
26 - 64 years	M	N	Y					ND	-	ND	-	ND	-	ND	-	ND	-	ND	-	ND	-	ND	-	ND	-	ND	-	ND	-	ND	-	ND	-	ND	-	ND	-	ND	-	ND	-	ND	-	ND	-	ND	-	ND	-
65+ years	F	N	Y					ND	-	ND	-	ND	-	ND	-	ND	-	ND	-	ND	-	ND	-	ND	-	ND	-	ND	-	ND	-	ND	-	ND	-	ND	-	ND	-	ND	-	ND	-	ND	-	ND	-	ND	-
26 - 64 years	M	Unk	Y	Propionibacterium acnes				ND	-	ND	-	ND	-	ND	-	ND	-	ND	-	ND	-	ND	-	ND	-	ND	-	ND	-	ND	-	ND	-	ND	-	ND	-	ND	-	ND	-	ND	-	ND	-	ND	-	ND	-
65+ years	M	Unk	Y	Staphylococcus aureus				ND	-	ND	-	ND	-	ND	-	ND	-	ND	-	ND	-	ND	-	ND	-	D	+	ND	-	ND	-	ND	-	ND	-	ND	-	ND	-	ND	-	ND	-	ND	-	ND	-	ND	-
65+ years	F	Unk	Y					ND	-	ND	-	ND	-	ND	-	ND	-	ND	-	ND	-	ND	-	ND	-	ND	-	ND	-	ND	-	ND	-	ND	-	ND	-	ND	-	ND	-	ND	-	ND	-	ND	-	ND	-
65+ years	M	Y	Y					ND	-	ND	-	ND	-	ND	-	ND	-	ND	-	ND	-	ND	-	ND	-	ND	-	ND	-	ND	-	ND	-	ND	-	ND	-	ND	-	ND	-	ND	-	ND	-	ND	-	ND	-
26 - 64 years	F	Y	Y	Corynebacterium striatum				ND	-	ND	-	ND	-	ND	-	ND	-	ND	-	ND	-	ND	-	ND	-	ND	-	ND	-	ND	-	ND	-	ND	-	ND	-	ND	-	ND	-	ND	-	ND	-	ND	-	ND	-
65+ years	M	Y	Y					ND	-	ND	-	ND	-	ND	-	ND	-	ND	-	ND	-	ND	-	ND	-	ND	-	ND	-	ND	-	ND	-	ND	-	ND	-	ND	-	ND	-	ND	-	ND	-	ND	-	ND	-
26 - 64 years	M	Y	Y	Staphylococcus aureus				ND	-	ND	-	ND	-	ND	-	ND	-	ND	-	ND	-	ND	-	ND	-	D	+	ND	-	ND	-	ND	-	ND	-	ND	-	ND	-	ND	-	ND	-	ND	-	ND	-	ND	-
26 - 64 years	M	Y	Y					ND	-	ND	-	ND	-	ND	-	ND	-	ND	-	ND	-	ND	-	ND	-	ND	-	ND	-	ND	-	ND	-	ND	-	ND	-	ND	-	ND	-	ND	-	ND	-	ND	-	ND	-
65+ years	F	Y	Y					ND	-	ND	-	ND	-	ND	-	ND	-	ND	-	ND	-	ND	-	ND	-	D	-	ND	-	ND	-	ND	-	ND	-	ND	-	ND	-	ND	-	ND	-	ND	-	ND	-	ND	-
26 - 64 years	F	N	Y					ND	-	ND	-	ND	-	ND	-	ND	-	ND	-	ND	-	ND	-	ND	-	ND	-	ND	-	ND	-	ND	-	ND	-	ND	-	ND	-	ND	-	ND	-	ND	-	ND	-	ND	-
65+ years	F	N	Y					ND	-	ND	-	ND	-	ND	-	ND	-	ND	-	ND	-	ND	-	ND	-	ND	-	ND	-	ND	-	ND	-	ND	-	ND	-	ND	-	ND	-	ND	-	ND	-	ND	-	ND	-
26 - 64 years	F	N	Y					ND	-	ND	-	ND	-	ND	-	ND	-	ND	-	ND	-	ND	-	ND	-	ND	-	ND	-	ND	-	ND	-	ND	-	ND	-	ND	-	ND	-	ND	-	ND	-	ND	-	ND	-
26 - 64 years	M	Unk	Y					ND	-	ND	-	ND	-	ND	-	ND	-	ND	-	ND	-	ND	-	ND	-	ND	-	ND	-	ND	-	ND	-	ND	-	ND	-	ND	-	ND	-	ND	-	ND	-	ND	-	ND	-
26 - 64 years	M	N	Y					ND	-	ND	-	ND	-	ND	-	ND	-	ND	-	ND	-	ND	-	ND	-	ND	-	ND	-	ND	-	ND	-	ND	-	ND	-	ND	-	ND	-	ND	-	ND	-	ND	-	ND	-
26 - 64 years	M	N	Y					ND	-	ND	-	ND	-	ND	-	ND	-	ND	-	ND	-	ND	-	ND	-	ND	-	ND	-	ND	-	ND	-	ND	-	ND	-	ND	-	ND	-	ND	-	ND	-	ND	-	ND	-
26 - 64 years	F	N	Y					ND	-	ND	-	ND	-	ND	-	ND	-	ND	-	ND	-	ND	-	ND	-	ND	-	ND	-	ND	-	ND	-	ND	-	ND	-	ND	-	ND	-	ND	-	ND	-	ND	-	ND	-
26 - 64 years	F	N	Y					ND	-	ND	-	ND	-	ND	-	ND	-	ND	-	ND	-	ND	-	ND	-	ND	-	ND	-	ND	-	ND	-	ND	-	ND	-	ND	-	ND	-	ND	-	ND	-	ND	-	ND	-
65+ years	M	N	Y					ND	-	ND	-	ND	-	ND	-	ND	-	ND	-	ND	-	ND	-	ND	-	ND	-	ND	-	ND	-	ND	-	ND	-	ND	-	ND	-	ND	-	ND	-	ND	-	ND	-	ND	-
26 - 64 years	M	N	Y					ND	-	ND	-	ND	-	ND	-	ND	-	ND	-	ND	-	ND	-	ND	-	ND	-	ND	-	ND	-	ND	-	ND	-	ND	-	ND	-	ND	-	ND	-	ND	-	ND	-	ND	-
65+ years	F	N	Y					ND	-	ND	-	ND	-	ND	-	ND	-	ND	-	ND	-	ND	-	ND	-	ND	-	ND	-	ND	-	ND	-	ND	-	ND	-	ND	-	ND	-	ND	-	ND	-	ND	-	ND	-
65+ years	M	Y	Y	Morganella morganii				ND	-	ND	-	ND	-	ND	-	ND	-	ND	-	ND	-	ND	-	ND	-	ND	-	ND	-	ND	-	ND	-	ND	-	ND	-	ND	-	ND	-	ND	-	ND	-	ND	-	ND	-
65+ years	M	N	Y					ND	-	ND	-	ND	-	ND	-	ND	-	ND	-	ND	-	ND	-	ND	-	ND	-	ND	-	ND	-	ND	-	ND	-	ND	-	ND	-	ND	-	ND	-	ND	-	ND	-	ND	-
65+ years	F	Y	Y					ND	-	ND	-	ND	-	ND	-	ND	-	ND	-	ND	-	ND	-	ND	-	ND	-	ND	-	ND	-	ND	-	ND	-	ND	-	ND	-	ND	-	ND	-	ND	-	ND	-	ND	-
65+ years	M	Y	Y	Staphylococcus aureus				ND	-	ND	-	ND	-	ND	-	ND	-	ND	-	ND	-	ND	-	ND	-	D	+	ND	-	ND	-	ND	-	ND	-	ND	-	ND	-	ND	-	ND	-	ND	-	ND	-	ND	-
65+ years	M	Unk	Y					ND	-	ND	-	ND	-	ND	-	ND	-	ND	-	ND	-	ND	-	ND	-	ND	-	ND	-	D	-	D	-	ND	-	ND	-	ND	-	ND	-	ND	-	ND	-	ND	-	ND	-
26 - 64 years	F	N	Y					ND	-	ND	-	ND	-	ND	-	ND	-	ND	-	ND	-	ND	-	ND	-	ND	-	ND	-	ND	-	ND	-	ND	-	ND	-	ND	-	ND	-	ND	-	ND	-	ND	-	ND	-
65+ years	F	Y	Y					ND	-	ND	-	ND	-	ND	-	ND	-	ND	-	ND	-	ND	-	ND	-	ND	-	ND	-	ND	-	ND	-	ND	-	ND	-	ND	-	ND	-	ND	-	ND	-	ND	-	ND	-
65+ years	M	N	Y					ND	-	ND	-	ND	-	ND	-	ND	-	ND	-	ND	-	ND	-	ND	-	ND	-	ND	-	ND	-	ND	-	ND	-	ND	-	ND	-	ND	-	ND	-	ND	-	ND	-	ND	-
65+ years	F	Y	Y					ND	-	ND	-	ND	-	ND	-	ND	-	ND	-	ND	-	ND	-	ND	-	ND	-	ND	-	ND	-	ND	-	ND	-	ND	-	ND	-	ND	-	ND	-	ND	-	ND	-	ND	-
65+ years	F	N	Y					ND	-	ND	-	ND	-	ND	-	ND	-	ND	-	ND	-	ND	-	ND	-	ND	-	ND	-	ND	-	ND	-	ND	-	ND	-	ND	-	ND	-	ND	-	ND	-	ND	-	ND	-
26 - 64 years	M	Y	Y					ND	-	ND	-	ND	-	ND	-	ND	-	ND	-	ND	-	ND	-	ND	-	ND	-	ND	-	ND	-	ND	-	ND	-	ND	-	ND	-	ND	-	ND	-	ND	-	ND	-	ND	-
65+ years	F	N	Y					ND	-	ND	-	ND	-	ND	-	ND	-	ND	-	ND	-	ND	-	ND	-	ND	-	ND	-	ND	-	ND	-	ND	-	ND	-	ND	-	ND	-	ND	-	ND	-	ND	-	ND	-
26 - 64 years	F	N	Y					ND	-	ND	-	ND	-	ND	-	ND	-	ND	-	ND	-	ND	-	ND	-	ND	-	ND	-	ND	-	ND	-	ND	-	ND	-	ND	-	ND	-	ND	-	ND	-	ND	-	ND	-
65+ years	M	Unk	Y					ND	-	ND	-	ND	-	ND	-	ND	-	ND	-	ND	-	ND	-	ND	-	ND	-	ND	-	ND	-	ND	-	ND	-	ND	-	ND	-	ND	-	ND	-	ND	-	ND	-	ND	-
26 - 64 years	M	Unk	Y					ND	-	ND	-	ND	-	ND	-	ND	-	ND	-	ND	-	ND	-	ND	-	ND	-	ND	-	ND	-	ND	-	ND	-	ND	-	ND	-	ND	-	ND	-	ND	-	ND	-	ND	-
26 - 64 years	M	N	Y					ND	-	ND	-	ND	-	ND	-	ND	-	ND	-	ND	-	ND	-	ND	-	ND	-	ND	-	ND	-	ND	-	ND	-	ND	-	ND	-	ND	-	ND	-	ND	-	ND	-	ND	-
26 - 64 years	M	N	Y					ND	-	ND	-	ND	-	ND	-	ND	-	ND	-	ND	-	ND	-	ND	-	ND	-	ND	-	ND	-	ND	-	ND	-	ND	-	ND	-	ND	-	ND	-	ND	-	ND	-	ND	-
65+ years	M	Unk	Y					ND	-	ND	-	ND	-	ND	-	ND	-	ND	-	ND	-	ND	-	ND	-	ND	-	ND	-	ND	-	ND	-	ND	-	ND	-	ND	-	ND	-	ND	-	ND	-	ND	-	ND	-
26 - 64 years	F	Y	Y					ND	-	ND	-	ND	-	ND	-	ND	-	ND	-	ND	-	ND	-	ND	-	ND	-	ND	-	ND	-	ND	-	ND	-	ND	-	ND	-	ND	-	ND	-	ND	-	ND	-	ND	-
26 - 64 years	M	N	Y					ND	-	ND	-	ND	-	ND	-	ND	-	ND	-	ND	-	ND	-	ND	-	ND	-	ND	-	ND	-	ND	-	ND	-	ND	-	ND	-	ND	-	ND	-	ND	-	ND	-	ND	-
26 - 64 years	M	N	Y					ND	-	ND	-	ND	-	ND	-	ND	-	ND	-	ND	-	ND	-	ND	-	ND	-	ND	-	ND	-	ND	-	ND	-	ND	-	ND	-	ND	-	ND	-	ND	-	ND	-	ND	-
65+ years	M	Unk	Y					ND	-	ND	-	ND	-	ND	-	ND	-	ND	-	ND	-	ND	-	ND	-	ND	-	ND	-	ND	-	ND	-	ND	-	ND	-	ND	-	ND	-	ND	-	ND	-	ND	-	ND	-
26 - 64 years	M	N	Y					ND	-	ND	-	ND	-	ND	-	ND	-	ND	-	ND	-	ND	-	ND	-	ND	-	ND	-	ND	-	ND	-	ND	-	ND	-	ND	-	ND	-	ND	-	ND	-	ND	-	ND	-
26 - 64 years	M	N	Y					ND	-	ND	-	ND	-	ND	-	ND	-	ND	-	ND	-	ND	-	ND	-	ND	-	ND	-	ND	-	ND	-	ND	-	ND	-	ND	-	ND	-	ND	-	ND	-	ND	-	ND	-
26 - 64 years	M	N	Y					ND	-	ND	-	ND	-	ND	-	ND	-	ND	-	ND	-	ND	-	ND	-	ND	-	ND	-	ND	-	ND	-	ND	-	ND	-	ND	-	ND	-	ND	-	ND	-	ND	-	ND	-
65+ years	M	N	Y					ND	-	ND	-	ND	-	ND	-	ND	-	ND	-	ND	-	ND	-	ND	-	ND	-	ND	-	ND	-	ND	-	ND	-	ND	-	ND	-	ND	-	ND	-	ND	-	ND	-	ND	-
65+ years	M	Y	Y					ND	-	ND	-	ND	-	ND	-	ND	-	ND	-	ND	-	ND	-	ND	-	ND	-	ND	-	ND	-	ND	-	ND	-	ND	-	ND	-	ND	-	ND	-	ND	-	ND	-	ND	-
65+ years	F	N	Y					ND	-	ND	-	ND	-	ND	-	ND	-	ND	-	ND	-	ND	-	ND	-	ND	-	ND	-	ND	-	ND	-	ND	-	ND	-	ND	-	ND	-	ND	-	ND	-	ND	-	ND	-
26 - 64 years	M	N	Y					ND	-	ND	-	ND	-	ND	-	ND	-	ND	-	ND	-	ND	-	ND	-	ND	-	ND	-	ND	-	ND	-	ND	-	ND	-	ND	-	ND	-	ND	-	ND	-	ND	-	ND	-
26 - 64 years	M	Unk	Y	Staphylococcus aureus				ND	-	ND	-	ND	-	ND	-	ND	-	ND	-	ND	-	ND	-	ND	-	D	+	ND	-	ND	-	ND	-	ND	-	ND	-	ND	-	ND	-	ND	-	ND	-	ND	-	ND	-
26 - 64 years	M	Unk	Y	Staphylococcus aureus				ND	-	ND	-	ND	-	ND	-	ND	-	ND	-	ND	-	ND	-	ND	-	D	+	ND	-	ND	-	ND	-	ND	-	ND	-	ND	-	ND	-	ND	-	ND	-	ND	-	ND	-
26 - 64 years	M	N	Y					ND	-	ND	-	ND	-	ND	-	ND	-	ND	-	ND	-	ND	-	ND	-	ND	-	ND	-	ND	-	ND	-	ND	-	ND	-	ND	-	ND	-	ND	-	ND	-	ND	-	ND	-
65+ years	M	Y	Y					ND	-	ND	-	ND	-	ND	-	ND	-	ND	-	ND	-	ND	-	ND	-	ND	-	ND	-	ND	-	ND	-	ND	-	ND	-	ND	-	ND	-	ND	-	ND	-	ND	-	ND	-
65+ years	F	N	Y					ND	-	ND	-	ND	-	ND	-	ND	-	ND	-	ND	-	ND	-	ND	-	ND	-	ND	-	ND	-	ND	-	ND	-	ND	-	ND	-	ND	-	ND	-	ND	-	ND	-	ND	-
26 - 64 years	F	Unk	Y	Staphylococcus epidermidis				ND	-	ND	-	ND	-	ND	-	ND	-	ND	-	ND	-	ND	-	ND	-	ND	-	ND	-	ND	-	ND	-	ND	-	ND	-	ND	-	ND	-	ND	-	ND	-	ND	-	ND	-
26 - 64 years	F	Y	Y					ND	-	ND	-	ND	-	ND	-	ND	-	ND	-	ND	-	ND	-	ND	-	ND	-	ND	-	ND	-	ND	-	ND	-	ND	-	ND	-	ND	-	ND	-	ND	-	ND	-	ND	-
16 - 25 years	M	N	Y					ND	-	ND	-	ND	-	ND	-	ND	-	ND	-	ND	-	ND	-	ND	-	ND	-	ND	-	ND	-	ND	-	ND	-	ND	-	ND	-	ND	-	ND	-	ND	-	ND	-	ND	-
65+ years	F	Unk	Y					ND	-	ND	-	ND	-	ND	-	ND	-	ND	-	ND	-	ND	-	ND	-	ND	-	ND	-	ND	-	ND	-	ND	-	ND	-	ND	-	ND	-	ND	-	ND	-	ND	-	ND	-
26 - 64 years	M	N	Y					ND	-	ND	-	ND	-	ND	-	ND	-	ND	-	ND	-	ND	-	ND	-	ND	-	ND	-	ND	-	ND	-	ND	-	ND	-	ND	-	ND	-	ND	-	ND	-	ND	-	ND	-
26 - 64 years	M	Unk	Y					ND	-	ND	-	ND	-	ND	-	ND	-	ND	-	ND	-	ND	-	ND	-	ND	-	ND	-	ND	-	ND	-	ND	-	ND	-	ND	-	ND	-	ND	-	ND	-	ND	-	ND	-
26 - 64 years	M	N	Y					ND	-	ND	-	ND	-	ND	-	ND	-	ND	-	ND	-	ND	-	ND	-	ND	-	ND	-	ND	-	ND	-	ND	-	ND	-	ND	-	ND	-	ND	-	ND	-	ND	-	ND	-
5 - 15 years	M	N	Y					ND	-	ND	-	ND	-	ND	-	ND	-	ND	-	ND	-	ND	-	ND	-	ND	-	ND	-	ND	-	ND	-	ND	-	ND	-	ND	-	ND	-	ND	-	ND	-	ND	-	ND	-
65+ years	F	Y	Y					ND	-	ND	-	ND	-	ND	-	ND	-	ND	-	ND	-	ND	-	ND	-	ND	-	ND	-	ND	-	ND	-	ND	-	ND	-	ND	-	ND	-	ND	-	ND	-	ND	-	ND	-
26 - 64 years	M	N	Y					ND	-	ND	-	ND	-	ND	-	ND	-	ND	-	ND	-	ND	-	ND	-	ND	-	ND	-	ND	-	ND	-	ND	-	ND	-	ND	-	ND	-	ND	-	ND	-	ND	-	ND	-
5 - 15 years	M	N	Y					ND	-	ND	-	ND	-	ND	-	ND	-	ND	-	ND	-	ND	-	ND	-	ND	-	ND	-	ND	-	ND	-	ND	-	ND	-	ND	-	ND	-	ND	-	ND	-	ND	-	ND	-
26 - 64 years	M	N	Y					ND	-	ND	-	ND	-	ND	-	ND	-	ND	-	ND	-	ND	-	ND	-	ND	-	ND	-	ND	-	ND	-	ND	-	ND	-	ND	-	ND	-	ND	-	ND	-	ND	-	ND	-
65+ years	M	Y	Y					ND	-	ND	-	ND	-	ND	-	ND	-	ND	-	ND	-	ND	-	ND	-	ND	-	ND	-	ND	-	ND	-	ND	-	ND	-	ND	-	ND	-	ND	-	ND	-	ND	-	ND	-
65+ years	M	Y	Y	Staphylococcus epidermidis				ND	-	ND	-	ND	-	ND	-	ND	-	ND	-	ND	-	ND	-	ND	-	ND	-	ND	-	ND	-	ND	-	ND	-	ND	-	ND	-	ND	-	ND	-	ND	-	ND	-	ND	-
5 - 15 years	M	N	Y					ND	-	ND	-	ND	-	ND	-	ND	-	ND	-	ND	-	ND	-	ND	-	ND	-	ND	-	ND	-	ND	-	ND	-	ND	-	ND	-	ND	-	ND	-	ND	-	ND	-	ND	-
26 - 64 years	M	Y	Y	Staphylococcus aureus				ND	-	ND	-	ND	-	ND	-	ND	-	ND	-	ND	-	ND	-	ND	-	D	+	ND	-	ND	-	ND	-	ND	-	ND	-	ND	-	ND	-	ND	-	ND	-	ND	-	ND	-
65+ years	F	Y	Y					ND	-	ND	-	ND	-	ND	-	ND	-	ND	-	ND	-	ND	-	ND	-	ND	-	ND	-	ND	-	ND	-	ND	-	ND	-	ND	-	ND	-	ND	-	ND	-	ND	-	ND	-
26 - 64 years	M	N	Y					ND	-	ND	-	ND	-	ND	-	ND	-	ND	-	ND	-	ND	-	ND	-	ND	-	ND	-	ND	-	ND	-	ND	-	ND	-	ND	-	ND	-	ND	-	ND	-	ND	-	ND	-
26 - 64 years	M	Unk	Y					ND	-	ND	-	ND	-	ND	-	ND	-	ND	-	ND	-	ND	-	ND	-	ND	-	ND	-	ND	-	ND	-	ND	-	ND	-	ND	-	ND	-	ND	-	ND	-	ND	-	ND	-
26 - 64 years	F	N	Y					ND	-	ND	-	ND	-	ND	-	ND	-	ND	-	ND	-	ND	-	ND	-	ND	-	ND	-	ND	-	ND	-	ND	-	ND	-	ND	-	ND	-	ND	-	ND	-	ND	-	ND	-
26 - 64 years	M	N	Y					ND	-	ND	-	ND	-	ND	-	ND	-	ND	-	ND	-	ND	-	ND	-	ND	-	ND	-	ND	-	ND	-	ND	-	ND	-	ND	-	ND	-	ND	-	ND	-	ND	-	ND	-
65+ years	F	N	Y					ND	-	ND	-	ND	-	ND	-	ND	-	ND	-	ND	-	ND	-	ND	-	ND	-	ND	-	ND	-	ND	-	ND	-	ND	-	ND	-	ND	-	ND	-	ND	-	ND	-	ND	-
65+ years	M	N	Y					ND	-	ND	-	ND	-	ND	-	ND	-	ND	-	ND	-	ND	-	ND	-	ND	-	ND	-	ND	-	ND	-	ND	-	ND	-	ND	-	ND	-	ND	-	ND	-	ND	-	ND	-
5 - 15 years	M	N	Y					ND	-	ND	-	ND	-	ND	-	ND	-	ND	-	ND	-	ND	-	ND	-	ND	-	ND	-	ND	-	ND	-	ND	-	ND	-	ND	-	ND	-	ND	-	ND	-	ND	-	ND	-
26 - 64 years	F	N	Y	Escherichia coli				ND	-	ND	-	ND	-	ND	-	ND	-	ND	-	ND	-	ND	-	ND	-	ND	-	ND	-	ND	-	ND	-	ND	-	ND	-	ND	-	ND	-	ND	-	D	+	ND	-	ND	-
26 - 64 years	F	N	Y					ND	-	ND	-	ND	-	ND	-	ND	-	ND	-	ND	-	ND	-	ND	-	ND	-	ND	-	ND	-	ND	-	ND	-	ND	-	ND	-	ND	-	ND	-	ND	-	ND	-	ND	-
65+ years	M	Y	Y	Propionibacterium acnes				ND	-	ND	-	ND	-	ND	-	ND	-	ND	-	ND	-	ND	-	ND	-	ND	-	ND	-	ND	-	ND	-	ND	-	ND	-	ND	-	ND	-	ND	-	ND	-	ND	-	ND	-
26 - 64 years	M	N	Y					ND	-	ND	-	ND	-	ND	-	ND	-	ND	-	ND	-	ND	-	ND	-	ND	-	ND	-	ND	-	ND	-	ND	-	ND	-	ND	-	ND	-	ND	-	ND	-	ND	-	ND	-
26 - 64 years	M	N	Y					ND	-	ND	-	ND	-	ND	-	ND	-	ND	-	ND	-	ND	-	ND	-	ND	-	ND	-	ND	-	ND	-	ND	-	ND	-	ND	-	ND	-	ND	-	ND	-	ND	-	ND	-
26 - 64 years	M	N	Y					ND	-	ND	-	ND	-	ND	-	ND	-	ND	-	ND	-	ND	-	ND	-	ND	-	ND	-	ND	-	ND	-	ND	-	ND	-	ND	-	ND	-	ND	-	ND	-	ND	-	ND	-
26 - 64 years	M	N	Y	Enterococcus faecium				ND	-	ND	-	ND	-	ND	-	D	+	ND	-	ND	-	ND	-	ND	-	ND	-	ND	-	ND	-	ND	-	ND	-	ND	-	ND	-	ND	-	ND	-	ND	-	ND	-	ND	-
26 - 64 years	M	Y	Y					ND	-	ND	-	ND	-	ND	-	ND	-	ND	-	ND	-	ND	-	ND	-	ND	-	ND	-	ND	-	ND	-	ND	-	ND	-	ND	-	ND	-	ND	-	ND	-	ND	-	ND	-
26 - 64 years	M	Y	Y	Staphylococcus aureus				ND	-	ND	-	ND	-	ND	-	ND	-	ND	-	ND	-	ND	-	ND	-	D	+	ND	-	ND	-	ND	-	ND	-	ND	-	ND	-	ND	-	ND	-	ND	-	ND	-	ND	-
26 - 64 years	M	N	Y					ND	-	ND	-	ND	-	ND	-	ND	-	ND	-	ND	-	ND	-	ND	-	ND	-	ND	-	ND	-	ND	-	ND	-	ND	-	ND	-	ND	-	ND	-	ND	-	ND	-	ND	-
65+ years	M	N	Y					ND	-	ND	-	ND	-	ND	-	ND	-	ND	-	ND	-	ND	-	ND	-	ND	-	ND	-	ND	-	ND	-	ND	-	ND	-	ND	-	ND	-	ND	-	ND	-	ND	-	ND	-
65+ years	F	N	Y					ND	-	ND	-	ND	-	ND	-	ND	-	ND	-	ND	-	ND	-	ND	-	ND	-	ND	-	ND	-	ND	-	ND	-	ND	-	ND	-	ND	-	ND	-	ND	-	ND	-	ND	-
65+ years	M	N	Y					ND	-	ND	-	ND	-	ND	-	ND	-	ND	-	ND	-	ND	-	ND	-	ND	-	ND	-	ND	-	ND	-	ND	-	ND	-	ND	-	ND	-	ND	-	ND	-	ND	-	ND	-
65+ years	F	Y	Y	Staphylococcus epidermidis				ND	-	ND	-	ND	-	ND	-	ND	-	ND	-	ND	-	ND	-	ND	-	ND	-	ND	-	ND	-	ND	-	ND	-	ND	-	ND	-	ND	-	ND	-	ND	-	ND	-	ND	-
65+ years	M	Unk	Y					ND	-	ND	-	ND	-	ND	-	ND	-	ND	-	ND	-	ND	-	ND	-	ND	-	ND	-	ND	-	ND	-	ND	-	ND	-	ND	-	ND	-	ND	-	ND	-	ND	-	ND	-
26 - 64 years	F	Unk	Y					ND	-	ND	-	ND	-	ND	-	ND	-	ND	-	ND	-	ND	-	ND	-	ND	-	ND	-	ND	-	ND	-	ND	-	ND	-	ND	-	ND	-	ND	-	ND	-	ND	-	ND	-
26 - 64 years	M	N	Y					ND	-	ND	-	ND	-	ND	-	ND	-	ND	-	ND	-	ND	-	ND	-	ND	-	ND	-	ND	-	ND	-	ND	-	ND	-	ND	-	ND	-	ND	-	ND	-	ND	-	ND	-
26 - 64 years	M	N	Y					ND	-	ND	-	ND	-	ND	-	ND	-	ND	-	ND	-	ND	-	ND	-	ND	-	ND	-	ND	-	ND	-	ND	-	ND	-	ND	-	ND	-	ND	-	ND	-	ND	-	ND	-
65+ years	F	Y	Y					ND	-	ND	-	ND	-	ND	-	ND	-	ND	-	ND	-	ND	-	ND	-	ND	-	ND	-	ND	-	ND	-	ND	-	ND	-	ND	-	ND	-	ND	-	ND	-	ND	-	ND	-
26 - 64 years	M	Y	Y					ND	-	ND	-	ND	-	ND	-	ND	-	ND	-	ND	-	ND	-	ND	-	ND	-	ND	-	ND	-	ND	-	ND	-	ND	-	ND	-	ND	-	ND	-	ND	-	ND	-	ND	-
65+ years	M	Y	Y					ND	-	ND	-	ND	-	ND	-	ND	-	ND	-	ND	-	ND	-	ND	-	ND	-	ND	-	ND	-	ND	-	ND	-	ND	-	ND	-	ND	-	ND	-	ND	-	ND	-	ND	-
5 - 15 years	F	Unk	Y					ND	-	ND	-	ND	-	ND	-	ND	-	ND	-	ND	-	ND	-	ND	-	ND	-	ND	-	ND	-	ND	-	ND	-	ND	-	ND	-	ND	-	ND	-	ND	-	ND	-	ND	-
26 - 64 years	F	Y	Y					ND	-	ND	-	ND	-	ND	-	ND	-	ND	-	ND	-	ND	-	ND	-	ND	-	ND	-	ND	-	ND	-	ND	-	ND	-	ND	-	ND	-	ND	-	ND	-	ND	-	ND	-
65+ years	M	N	Y					ND	-	ND	-	ND	-	ND	-	ND	-	ND	-	ND	-	ND	-	ND	-	ND	-	ND	-	ND	-	ND	-	ND	-	ND	-	ND	-	ND	-	ND	-	ND	-	ND	-	ND	-
26 - 64 years	M	N	Y					ND	-	ND	-	ND	-	ND	-	ND	-	ND	-	ND	-	ND	-	ND	-	ND	-	ND	-	ND	-	ND	-	ND	-	ND	-	ND	-	ND	-	ND	-	ND	-	ND	-	ND	-
26 - 64 years	M	Y	Y					ND	-	ND	-	ND	-	ND	-	ND	-	ND	-	ND	-	ND	-	ND	-	ND	-	ND	-	ND	-	ND	-	ND	-	ND	-	ND	-	ND	-	ND	-	ND	-	ND	-	ND	-
26 - 64 years	M	N	Y	Streptococcus agalactiae	Corynebacterium striatum group			ND	-	ND	-	ND	-	ND	-	ND	-	ND	-	ND	-	ND	-	ND	-	ND	-	ND	-	ND	+	ND	+	ND	-	ND	-	ND	-	ND	-	ND	-	ND	-	ND	-	ND	-
16 - 25 years	F	N	Y					ND	-	ND	-	ND	-	ND	-	ND	-	ND	-	ND	-	ND	-	ND	-	ND	-	ND	-	ND	-	ND	-	ND	-	ND	-	ND	-	ND	-	ND	-	ND	-	ND	-	ND	-
26 - 64 years	M	N	Y					ND	-	ND	-	ND	-	ND	-	ND	-	ND	-	ND	-	ND	-	ND	-	ND	-	ND	-	ND	-	ND	-	ND	-	ND	-	ND	-	ND	-	ND	-	ND	-	ND	-	ND	-
65+ years	M	N	Y					ND	-	ND	-	ND	-	ND	-	ND	-	ND	-	ND	-	ND	-	ND	-	ND	-	ND	-	ND	-	ND	-	ND	-	ND	-	ND	-	ND	-	ND	-	ND	-	ND	-	ND	-
65+ years	M	Y	Y					ND	-	ND	-	ND	-	ND	-	ND	-	ND	-	ND	-	ND	-	ND	-	ND	-	D	-	ND	-	ND	-	ND	-	ND	-	ND	-	ND	-	ND	-	ND	-	ND	-	ND	-
26 - 64 years	M	Unk	Y					ND	-	ND	-	ND	-	ND	-	ND	-	ND	-	ND	-	ND	-	ND	-	ND	-	ND	-	ND	-	ND	-	ND	-	ND	-	ND	-	ND	-	ND	-	ND	-	ND	-	ND	-
65+ years	M	Y	Y					ND	-	ND	-	ND	-	ND	-	ND	-	ND	-	ND	-	ND	-	ND	-	ND	-	ND	-	ND	-	ND	-	ND	-	ND	-	ND	-	ND	-	ND	-	ND	-	ND	-	ND	-
5 - 15 years	F	N	Y					ND	-	ND	-	ND	-	ND	-	ND	-	ND	-	ND	-	ND	-	ND	-	ND	-	ND	-	ND	-	ND	-	ND	-	ND	-	ND	-	ND	-	ND	-	ND	-	ND	-	ND	-
26 - 64 years	M	Y	Y	Staphylococcus aureus				ND	-	ND	-	ND	-	ND	-	ND	-	ND	-	ND	-	ND	-	ND	-	D	+	ND	-	ND	-	ND	-	ND	-	ND	-	ND	-	ND	-	ND	-	ND	-	ND	-	ND	-
65+ years	F	Y	Y	Streptococcus agalactiae				ND	-	ND	-	ND	-	ND	-	ND	-	ND	-	ND	-	ND	-	ND	-	ND	-	ND	-	D	+	D	+	ND	-	ND	-	ND	-	ND	-	ND	-	ND	-	ND	-	ND	-
26 - 64 years	M	Y	Y	Staphylococcus capitis				ND	-	ND	-	ND	-	ND	-	ND	-	ND	-	ND	-	ND	-	ND	-	ND	-	ND	-	ND	-	ND	-	ND	-	ND	-	ND	-	ND	-	ND	-	ND	-	ND	-	ND	-
26 - 64 years	F	Y	Y					ND	-	ND	-	ND	-	ND	-	ND	-	ND	-	ND	-	ND	-	ND	-	ND	-	ND	-	ND	-	ND	-	ND	-	ND	-	ND	-	ND	-	ND	-	ND	-	ND	-	ND	-
65+ years	M	N	Y					ND	-	ND	-	ND	-	ND	-	ND	-	ND	-	ND	-	ND	-	ND	-	ND	-	ND	-	ND	-	ND	-	ND	-	ND	-	ND	-	ND	-	ND	-	ND	-	ND	-	ND	-
65+ years	M	N	Y					ND	-	ND	-	ND	-	ND	-	ND	-	ND	-	ND	-	ND	-	ND	-	ND	-	ND	-	ND	-	ND	-	ND	-	ND	-	ND	-	ND	-	ND	-	ND	-	ND	-	ND	-
26 - 64 years	M	N	Y					ND	-	ND	-	ND	-	ND	-	ND	-	ND	-	ND	-	ND	-	ND	-	ND	-	ND	-	ND	-	ND	-	ND	-	ND	-	ND	-	ND	-	ND	-	ND	-	ND	-	ND	-
26 - 64 years	M	Y	Y	Staphylococcus aureus				ND	-	ND	-	ND	-	ND	-	ND	-	ND	-	ND	-	ND	-	ND	-	D	+	ND	-	ND	-	ND	-	ND	-	ND	-	ND	-	ND	-	ND	-	ND	-	ND	-	ND	-
65+ years	F	Unk	Y					ND	-	ND	-	ND	-	ND	-	ND	-	ND	-	ND	-	ND	-	ND	-	ND	-	ND	-	ND	-	ND	-	ND	-	ND	-	ND	-	ND	-	ND	-	ND	-	ND	-	ND	-
26 - 64 years	F	N	Y					ND	-	ND	-	ND	-	ND	-	ND	-	ND	-	ND	-	ND	-	ND	-	ND	-	ND	-	ND	-	ND	-	ND	-	ND	-	ND	-	ND	-	ND	-	ND	-	ND	-	ND	-
26 - 64 years	F	N	Y					ND	-	ND	-	ND	-	ND	-	ND	-	ND	-	ND	-	ND	-	ND	-	ND	-	ND	-	ND	-	ND	-	ND	-	ND	-	ND	-	ND	-	ND	-	ND	-	ND	-	ND	-
26 - 64 years	M	Unk	Y					ND	-	ND	-	ND	-	ND	-	ND	-	ND	-	ND	-	ND	-	ND	-	ND	-	ND	-	ND	-	ND	-	ND	-	ND	-	ND	-	ND	-	ND	-	ND	-	ND	-	ND	-
26 - 64 years	F	N	Y					ND	-	ND	-	ND	-	ND	-	ND	-	ND	-	ND	-	ND	-	ND	-	ND	-	D	-	ND	-	ND	-	ND	-	ND	-	ND	-	ND	-	ND	-	ND	-	ND	-	ND	-
65+ years	M	N	Y					ND	-	ND	-	ND	-	ND	-	ND	-	ND	-	ND	-	ND	-	ND	-	ND	-	ND	-	ND	-	ND	-	ND	-	ND	-	ND	-	ND	-	ND	-	ND	-	ND	-	ND	-
26 - 64 years	M	Y	Y					ND	-	ND	-	ND	-	ND	-	ND	-	ND	-	ND	-	ND	-	ND	-	ND	-	ND	-	ND	-	ND	-	ND	-	ND	-	ND	-	ND	-	ND	-	ND	-	ND	-	ND	-
65+ years	M	N	Y					ND	-	ND	-	ND	-	ND	-	ND	-	ND	-	ND	-	ND	-	ND	-	ND	-	ND	-	ND	-	ND	-	ND	-	ND	-	ND	-	ND	-	ND	-	ND	-	ND	-	ND	-
65+ years	M	Y	Y	Streptococcus agalactiae				ND	-	ND	-	ND	-	ND	-	ND	-	ND	-	ND	-	ND	-	ND	-	ND	-	ND	-	D	+	D	+	ND	-	ND	-	ND	-	ND	-	ND	-	ND	-	ND	-	ND	-
26 - 64 years	M	N	Y					ND	-	ND	-	ND	-	ND	-	ND	-	ND	-	ND	-	ND	-	ND	-	ND	-	ND	-	ND	-	ND	-	ND	-	ND	-	ND	-	ND	-	ND	-	ND	-	ND	-	ND	-
26 - 64 years	M	N	Y					ND	-	ND	-	ND	-	ND	-	ND	-	ND	-	ND	-	ND	-	ND	-	ND	-	ND	-	ND	-	ND	-	ND	-	ND	-	ND	-	ND	-	ND	-	ND	-	ND	-	ND	-
26 - 64 years	F	N	Y	Bacillus lichenformis				ND	-	ND	-	ND	-	ND	-	ND	-	ND	-	ND	-	ND	-	ND	-	ND	-	ND	-	ND	-	ND	-	ND	-	ND	-	ND	-	ND	-	ND	-	ND	-	ND	-	ND	-
65+ years	F	Y	Y					ND	-	ND	-	ND	-	ND	-	ND	-	ND	-	ND	-	ND	-	ND	-	ND	-	ND	-	ND	-	ND	-	ND	-	ND	-	ND	-	ND	-	ND	-	ND	-	ND	-	ND	-
26 - 64 years	F	Y	Y					ND	-	ND	-	ND	-	ND	-	ND	-	ND	-	ND	-	ND	-	ND	-	ND	-	ND	-	ND	-	ND	-	ND	-	ND	-	ND	-	ND	-	ND	-	ND	-	ND	-	ND	-
65+ years	F	N	Y					ND	-	ND	-	ND	-	ND	-	ND	-	ND	-	ND	-	ND	-	ND	-	ND	-	ND	-	ND	-	ND	-	ND	-	ND	-	ND	-	ND	-	ND	-	ND	-	ND	-	ND	-
26 - 64 years	M	Y	Y	Staphylococcus aureus				ND	-	ND	-	ND	-	ND	-	ND	-	ND	-	ND	-	ND	-	ND	-	D	+	ND	-	ND	-	ND	-	ND	-	ND	-	ND	-	ND	-	ND	-	ND	-	ND	-	ND	-
65+ years	F	N	Y					ND	-	ND	-	ND	-	ND	-	ND	-	ND	-	ND	-	ND	-	ND	-	ND	-	ND	-	ND	-	ND	-	ND	-	ND	-	ND	-	ND	-	ND	-	ND	-	ND	-	ND	-
65+ years	F	Y	Y					ND	-	ND	-	ND	-	ND	-	ND	-	ND	-	ND	-	ND	-	ND	-	ND	-	ND	-	ND	-	ND	-	ND	-	ND	-	ND	-	ND	-	ND	-	ND	-	ND	-	ND	-
65+ years	F	Y	Y	Proteus mirabilis	Escherichia coli			ND	-	ND	-	ND	-	ND	-	ND	-	ND	-	ND	-	ND	-	ND	-	ND	-	ND	-	ND	-	ND	-	ND	-	ND	-	ND	-	ND	-	ND	-	D	+	ND	-	ND	-
65+ years	F	Y	Y					ND	-	ND	-	ND	-	ND	-	ND	-	ND	-	ND	-	ND	-	ND	-	ND	-	ND	-	ND	-	ND	-	ND	-	ND	-	ND	-	ND	-	ND	-	ND	-	ND	-	ND	-
65+ years	M	Y	Y	Beta-hemolytic group C Streptococcus (Streptococcus dysgalactiae)				ND	-	ND	-	ND	-	ND	-	ND	-	ND	-	ND	-	ND	-	ND	-	ND	-	ND	-	D	+	ND	-	ND	-	ND	-	ND	-	ND	-	ND	-	ND	-	ND	-	ND	-
16 - 25 years	M	N	Y					ND	-	ND	-	ND	-	ND	-	ND	-	ND	-	ND	-	ND	-	ND	-	ND	-	ND	-	ND	-	ND	-	ND	-	ND	-	ND	-	ND	-	ND	-	ND	-	ND	-	ND	-
65+ years	M	N	Y					ND	-	ND	-	ND	-	ND	-	ND	-	ND	-	ND	-	ND	-	ND	-	ND	-	ND	-	ND	-	ND	-	ND	-	ND	-	ND	-	ND	-	ND	-	ND	-	ND	-	ND	-
26 - 64 years	M	N	Y					ND	-	ND	-	ND	-	ND	-	ND	-	ND	-	ND	-	ND	-	ND	-	ND	-	ND	-	ND	-	ND	-	ND	-	ND	-	ND	-	ND	-	ND	-	ND	-	ND	-	ND	-
65+ years	F	Y	Y	CoNS (Staphylococcus hominis)				ND	-	ND	-	ND	-	ND	-	ND	-	ND	-	ND	-	ND	-	ND	-	ND	-	ND	-	ND	-	ND	-	ND	-	ND	-	ND	-	ND	-	ND	-	ND	-	ND	-	ND	-
65+ years	F	N	Y					ND	-	ND	-	ND	-	ND	-	ND	-	ND	-	ND	-	ND	-	ND	-	ND	-	ND	-	ND	-	ND	-	ND	-	ND	-	ND	-	ND	-	ND	-	ND	-	ND	-	ND	-
26 - 64 years	F	N	Y					ND	-	ND	-	ND	-	ND	-	ND	-	ND	-	ND	-	ND	-	ND	-	ND	-	ND	-	ND	-	ND	-	ND	-	ND	-	ND	-	ND	-	ND	-	ND	-	ND	-	ND	-
65+ years	M	Y	Y	Staphylococcus aureus				ND	-	ND	-	ND	-	ND	-	ND	-	ND	-	ND	-	ND	-	ND	-	D	+	ND	-	ND	-	ND	-	ND	-	ND	-	ND	-	ND	-	ND	-	ND	-	ND	-	ND	-
26 - 64 years	F	N	Y					ND	-	ND	-	ND	-	ND	-	ND	-	ND	-	ND	-	ND	-	ND	-	ND	-	ND	-	ND	-	ND	-	ND	-	ND	-	ND	-	ND	-	ND	-	ND	-	ND	-	ND	-
26 - 64 years	F	N	Y					ND	-	ND	-	ND	-	ND	-	ND	-	ND	-	ND	-	ND	-	ND	-	ND	-	ND	-	ND	-	ND	-	ND	-	ND	-	ND	-	ND	-	ND	-	ND	-	ND	-	ND	-
26 - 64 years	F	Y	Y					ND	-	ND	-	ND	-	ND	-	ND	-	ND	-	ND	-	ND	-	ND	-	ND	-	ND	-	ND	-	ND	-	ND	-	ND	-	ND	-	ND	-	ND	-	ND	-	ND	-	ND	-
26 - 64 years	F	Y	Y					ND	-	ND	-	ND	-	ND	-	ND	-	ND	-	ND	-	ND	-	ND	-	ND	-	ND	-	ND	-	ND	-	ND	-	ND	-	ND	-	ND	-	ND	-	ND	-	ND	-	ND	-
26 - 64 years	F	N	Y					ND	-	ND	-	ND	-	ND	-	ND	-	ND	-	ND	-	ND	-	ND	-	ND	-	ND	-	ND	-	ND	-	ND	-	ND	-	ND	-	ND	-	ND	-	ND	-	ND	-	ND	-
26 - 64 years	M	Y	Y					ND	-	ND	-	ND	-	ND	-	ND	-	ND	-	ND	-	ND	-	ND	-	ND	-	ND	-	ND	-	ND	-	ND	-	ND	-	ND	-	ND	-	ND	-	ND	-	ND	-	ND	-
26 - 64 years	F	Y	Y					ND	-	ND	-	ND	-	ND	-	ND	-	ND	-	ND	-	ND	-	ND	-	ND	-	ND	-	ND	-	ND	-	ND	-	ND	-	ND	-	ND	-	ND	-	ND	-	ND	-	ND	-
65+ years	M	N	Y					ND	-	ND	-	ND	-	ND	-	ND	-	ND	-	ND	-	ND	-	ND	-	ND	-	ND	-	ND	-	ND	-	ND	-	ND	-	ND	-	ND	-	ND	-	ND	-	ND	-	ND	-
26 - 64 years	M	N	Y					ND	-	ND	-	ND	-	ND	-	ND	-	ND	-	ND	-	ND	-	ND	-	ND	-	ND	-	ND	-	ND	-	ND	-	ND	-	ND	-	ND	-	ND	-	ND	-	ND	-	ND	-
65+ years	M	Unk	Y					ND	-	ND	-	ND	-	ND	-	ND	-	ND	-	ND	-	ND	-	ND	-	ND	-	ND	-	ND	-	ND	-	ND	-	ND	-	ND	-	ND	-	ND	-	ND	-	ND	-	ND	-
65+ years	F	Y	Y					ND	-	ND	-	ND	-	ND	-	ND	-	ND	-	ND	-	ND	-	ND	-	ND	-	ND	-	ND	-	ND	-	ND	-	ND	-	ND	-	ND	-	ND	-	ND	-	ND	-	ND	-
16 - 25 years	M	N	Y					ND	-	ND	-	ND	-	ND	-	ND	-	ND	-	ND	-	ND	-	ND	-	ND	-	ND	-	ND	-	ND	-	ND	-	ND	-	ND	-	ND	-	ND	-	ND	-	ND	-	ND	-
26 - 64 years	F	Y	Y					ND	-	ND	-	ND	-	ND	-	ND	-	ND	-	ND	-	ND	-	ND	-	ND	-	ND	-	ND	-	ND	-	ND	-	ND	-	ND	-	ND	-	ND	-	ND	-	ND	-	ND	-
26 - 64 years	M	N	Y					ND	-	ND	-	ND	-	ND	-	ND	-	ND	-	ND	-	ND	-	ND	-	ND	-	ND	-	ND	-	ND	-	ND	-	ND	-	ND	-	ND	-	ND	-	ND	-	ND	-	ND	-
65+ years	F	Unk	Y					ND	-	ND	-	ND	-	ND	-	ND	-	ND	-	ND	-	ND	-	ND	-	ND	-	ND	-	ND	-	ND	-	ND	-	ND	-	ND	-	ND	-	ND	-	ND	-	ND	-	ND	-
26 - 64 years	M	Y	Y	Staphylococcus epidermidis				ND	-	ND	-	ND	-	ND	-	ND	-	ND	-	ND	-	ND	-	ND	-	ND	-	ND	-	ND	-	ND	-	ND	-	ND	-	ND	-	ND	-	ND	-	ND	-	ND	-	ND	-
16 - 25 years	M	N	Y					ND	-	ND	-	ND	-	ND	-	ND	-	ND	-	ND	-	ND	-	ND	-	ND	-	ND	-	ND	-	ND	-	ND	-	ND	-	ND	-	ND	-	ND	-	ND	-	ND	-	ND	-
26 - 64 years	F	Unk	Y					ND	-	ND	-	ND	-	ND	-	ND	-	ND	-	ND	-	ND	-	ND	-	ND	-	ND	-	ND	-	ND	-	ND	-	ND	-	ND	-	ND	-	ND	-	ND	-	ND	-	ND	-
26 - 64 years	M	N	Y					ND	-	ND	-	ND	-	ND	-	ND	-	ND	-	ND	-	ND	-	ND	-	ND	-	ND	-	ND	-	ND	-	ND	-	ND	-	ND	-	ND	-	ND	-	ND	-	ND	-	ND	-
26 - 64 years	M	N	Y	Streptococcus dysgalactiae				ND	-	ND	-	ND	-	ND	-	ND	-	ND	-	ND	-	ND	-	ND	-	ND	-	ND	-	ND	+	ND	-	ND	-	ND	-	ND	-	ND	-	ND	-	ND	-	ND	-	ND	-
5 - 15 years	M	Unk	Y					ND	-	ND	-	ND	-	ND	-	ND	-	ND	-	ND	-	ND	-	ND	-	ND	-	ND	-	ND	-	ND	-	ND	-	ND	-	ND	-	ND	-	ND	-	ND	-	ND	-	ND	-
5 - 15 years	F	N	Y					ND	-	ND	-	ND	-	ND	-	ND	-	ND	-	ND	-	ND	-	ND	-	ND	-	ND	-	ND	-	ND	-	ND	-	ND	-	ND	-	ND	-	ND	-	ND	-	ND	-	ND	-
26 - 64 years	M	Y	Y					ND	-	ND	-	ND	-	ND	-	ND	-	ND	-	ND	-	ND	-	ND	-	ND	-	ND	-	ND	-	ND	-	ND	-	ND	-	ND	-	ND	-	ND	-	ND	-	ND	-	ND	-
91 days - 4 years	F	N	Y					ND	-	ND	-	ND	-	ND	-	ND	-	ND	-	ND	-	ND	-	ND	-	ND	-	ND	-	ND	-	ND	-	ND	-	ND	-	ND	-	ND	-	ND	-	ND	-	ND	-	ND	-
26 - 64 years	M	Y	Y	Pasteurella multocida				ND	-	ND	-	ND	-	ND	-	ND	-	ND	-	ND	-	ND	-	ND	-	ND	-	ND	-	ND	-	ND	-	ND	-	ND	-	ND	-	ND	-	ND	-	ND	-	ND	-	ND	-
65+ years	M	Unk	Y	Staphylococcus epidermidis				ND	-	ND	-	ND	-	ND	-	ND	-	ND	-	ND	-	ND	-	ND	-	ND	-	ND	-	ND	-	ND	-	ND	-	ND	-	ND	-	ND	-	ND	-	ND	-	ND	-	ND	-
91 days - 4 years	M	N	Y					ND	-	ND	-	ND	-	ND	-	ND	-	ND	-	ND	-	ND	-	ND	-	ND	-	ND	-	ND	-	ND	-	ND	-	ND	-	ND	-	ND	-	ND	-	ND	-	ND	-	ND	-
5 - 15 years	F	N	Y					ND	-	ND	-	ND	-	ND	-	ND	-	ND	-	ND	-	ND	-	ND	-	ND	-	ND	-	ND	-	ND	-	ND	-	ND	-	ND	-	ND	-	ND	-	ND	-	ND	-	ND	-
65+ years	F	N	Y					ND	-	ND	-	ND	-	ND	-	ND	-	ND	-	ND	-	ND	-	ND	-	ND	-	ND	-	ND	-	ND	-	ND	-	ND	-	ND	-	ND	-	ND	-	ND	-	ND	-	ND	-
26 - 64 years	M	Y	Y	Streptococcus agalactiae				ND	-	ND	-	ND	-	ND	-	ND	-	ND	-	ND	-	ND	-	ND	-	ND	-	ND	-	D	+	D	+	ND	-	ND	-	ND	-	ND	-	ND	-	ND	-	ND	-	ND	-
65+ years	F	Y	Y					ND	-	ND	-	ND	-	ND	-	ND	-	ND	-	ND	-	ND	-	ND	-	ND	-	ND	-	ND	-	ND	-	ND	-	ND	-	ND	-	ND	-	ND	-	ND	-	ND	-	ND	-
65+ years	M	N	Y					ND	-	ND	-	ND	-	ND	-	ND	-	ND	-	ND	-	ND	-	ND	-	ND	-	ND	-	ND	-	ND	-	ND	-	ND	-	ND	-	ND	-	ND	-	ND	-	ND	-	ND	-
26 - 64 years	M	Y	Y					ND	-	ND	-	ND	-	ND	-	ND	-	ND	-	ND	-	ND	-	ND	-	ND	-	ND	-	ND	-	ND	-	ND	-	ND	-	ND	-	ND	-	ND	-	ND	-	ND	-	ND	-
5 - 15 years	F	N	Y					ND	-	ND	-	ND	-	ND	-	ND	-	ND	-	ND	-	ND	-	ND	-	ND	-	ND	-	ND	-	ND	-	ND	-	ND	-	ND	-	ND	-	ND	-	ND	-	ND	-	ND	-
26 - 64 years	F	N	Y					ND	-	ND	-	ND	-	ND	-	ND	-	ND	-	ND	-	ND	-	ND	-	ND	-	ND	-	ND	-	ND	-	ND	-	ND	-	ND	-	ND	-	ND	-	ND	-	ND	-	ND	-
65+ years	M	N	Y					ND	-	ND	-	ND	-	ND	-	ND	-	ND	-	ND	-	ND	-	ND	-	ND	-	ND	-	ND	-	ND	-	ND	-	ND	-	ND	-	ND	-	ND	-	ND	-	ND	-	ND	-
65+ years	F	N	Y					ND	-	ND	-	ND	-	ND	-	ND	-	ND	-	ND	-	ND	-	ND	-	ND	-	ND	-	ND	-	ND	-	ND	-	ND	-	ND	-	ND	-	ND	-	ND	-	ND	-	ND	-
26 - 64 years	F	Y	Y					ND	-	ND	-	ND	-	ND	-	ND	-	ND	-	ND	-	ND	-	ND	-	ND	-	ND	-	ND	-	ND	-	ND	-	ND	-	ND	-	ND	-	ND	-	ND	-	ND	-	ND	-
5 - 15 years	M	N	Y					ND	-	ND	-	ND	-	ND	-	ND	-	ND	-	ND	-	ND	-	ND	-	ND	-	ND	-	ND	-	ND	-	ND	-	ND	-	ND	-	ND	-	ND	-	ND	-	ND	-	ND	-
26 - 64 years	M	Unk	Y					ND	-	ND	-	ND	-	ND	-	ND	-	ND	-	ND	-	ND	-	ND	-	ND	-	ND	-	ND	-	ND	-	ND	-	ND	-	ND	-	ND	-	ND	-	ND	-	ND	-	ND	-
65+ years	M	N	Y					ND	-	ND	-	ND	-	ND	-	ND	-	ND	-	ND	-	ND	-	ND	-	ND	-	ND	-	ND	-	ND	-	ND	-	ND	-	ND	-	ND	-	ND	-	ND	-	ND	-	ND	-
26 - 64 years	M	Y	Y	Staphylococcus aureus				ND	-	ND	-	ND	-	ND	-	ND	-	ND	-	ND	-	ND	-	ND	-	D	+	ND	-	ND	-	ND	-	ND	-	ND	-	ND	-	ND	-	ND	-	ND	-	ND	-	ND	-
26 - 64 years	M	Unk	Y					ND	-	ND	-	ND	-	ND	-	ND	-	ND	-	ND	-	ND	-	ND	-	ND	-	ND	-	ND	-	ND	-	ND	-	ND	-	ND	-	ND	-	ND	-	ND	-	ND	-	ND	-
26 - 64 years	M	N	Y					ND	-	ND	-	ND	-	ND	-	ND	-	ND	-	ND	-	ND	-	ND	-	ND	-	ND	-	ND	-	ND	-	ND	-	ND	-	ND	-	ND	-	ND	-	ND	-	ND	-	ND	-
26 - 64 years	F	N	Y					ND	-	ND	-	ND	-	ND	-	ND	-	ND	-	ND	-	ND	-	ND	-	ND	-	ND	-	ND	-	ND	-	ND	-	ND	-	ND	-	ND	-	ND	-	ND	-	ND	-	ND	-
65+ years	M	Y	Y	Staphylococcus epidermidis				ND	-	ND	-	ND	-	ND	-	ND	-	ND	-	ND	-	ND	-	ND	-	ND	-	ND	-	ND	-	ND	-	ND	-	ND	-	ND	-	ND	-	ND	-	ND	-	ND	-	ND	-
26 - 64 years	M	Unk	Y					ND	-	ND	-	ND	-	ND	-	ND	-	ND	-	ND	-	ND	-	ND	-	ND	-	ND	-	ND	-	ND	-	ND	-	ND	-	ND	-	ND	-	ND	-	ND	-	ND	-	ND	-
26 - 64 years	M	N	Y					ND	-	ND	-	ND	-	ND	-	ND	-	ND	-	ND	-	ND	-	ND	-	ND	-	ND	-	ND	-	ND	-	ND	-	ND	-	ND	-	ND	-	ND	-	ND	-	ND	-	ND	-
65+ years	M	Unk	Y					ND	-	ND	-	ND	-	ND	-	ND	-	ND	-	ND	-	ND	-	ND	-	ND	-	ND	-	ND	-	ND	-	ND	-	ND	-	ND	-	ND	-	ND	-	ND	-	ND	-	ND	-
65+ years	F	Y	Y					ND	-	ND	-	ND	-	ND	-	ND	-	ND	-	ND	-	ND	-	ND	-	ND	-	ND	-	ND	-	ND	-	ND	-	ND	-	ND	-	ND	-	ND	-	ND	-	ND	-	ND	-
16 - 25 years	M	N	Y					ND	-	ND	-	ND	-	ND	-	ND	-	ND	-	ND	-	ND	-	ND	-	ND	-	ND	-	ND	-	ND	-	ND	-	ND	-	ND	-	ND	-	ND	-	ND	-	ND	-	ND	-
65+ years	F	Y	Y					ND	-	ND	-	ND	-	ND	-	ND	-	ND	-	ND	-	ND	-	ND	-	ND	-	ND	-	ND	-	ND	-	ND	-	ND	-	ND	-	ND	-	ND	-	ND	-	ND	-	ND	-
26 - 64 years	F	N	Y					ND	-	ND	-	ND	-	ND	-	ND	-	ND	-	ND	-	ND	-	ND	-	ND	-	ND	-	ND	-	ND	-	ND	-	ND	-	ND	-	ND	-	ND	-	ND	-	ND	-	ND	-
65+ years	F	N	Y	Propionibacterium acnes				ND	-	ND	-	ND	-	ND	-	ND	-	ND	-	ND	-	ND	-	ND	-	ND	-	ND	-	ND	-	ND	-	ND	-	ND	-	ND	-	ND	-	ND	-	ND	-	ND	-	ND	-
65+ years	F	Unk	Y					ND	-	ND	-	ND	-	ND	-	ND	-	ND	-	ND	-	ND	-	ND	-	ND	-	ND	-	ND	-	ND	-	ND	-	ND	-	ND	-	ND	-	ND	-	ND	-	ND	-	ND	-
65+ years	F	Y	Y					ND	-	ND	-	ND	-	ND	-	ND	-	ND	-	ND	-	ND	-	ND	-	ND	-	ND	-	ND	-	ND	-	ND	-	ND	-	ND	-	ND	-	ND	-	ND	-	ND	-	ND	-
26 - 64 years	M	N	Y					ND	-	ND	-	ND	-	ND	-	ND	-	ND	-	ND	-	ND	-	ND	-	ND	-	ND	-	ND	-	ND	-	ND	-	ND	-	ND	-	ND	-	ND	-	ND	-	ND	-	ND	-
26 - 64 years	M	Y	Y	Staphylococcus aureus				ND	-	ND	-	ND	-	ND	-	ND	-	ND	-	ND	-	ND	-	ND	-	D	+	ND	-	ND	-	ND	-	ND	-	ND	-	ND	-	ND	-	ND	-	ND	-	ND	-	ND	-
26 - 64 years	M	N	Y					ND	-	ND	-	ND	-	ND	-	ND	-	ND	-	ND	-	ND	-	ND	-	ND	-	ND	-	ND	-	ND	-	ND	-	ND	-	ND	-	ND	-	ND	-	ND	-	ND	-	ND	-
26 - 64 years	M	N	Y					ND	-	ND	-	ND	-	ND	-	ND	-	ND	-	ND	-	ND	-	ND	-	ND	-	ND	-	ND	-	ND	-	ND	-	ND	-	ND	-	ND	-	ND	-	ND	-	ND	-	ND	-
65+ years	F	N	Y					ND	-	ND	-	ND	-	ND	-	ND	-	ND	-	ND	-	ND	-	ND	-	ND	-	ND	-	ND	-	ND	-	ND	-	ND	-	ND	-	ND	-	ND	-	ND	-	ND	-	ND	-
26 - 64 years	M	N	Y					ND	-	ND	-	ND	-	ND	-	ND	-	ND	-	ND	-	ND	-	ND	-	D	-	ND	-	ND	-	ND	-	ND	-	ND	-	ND	-	ND	-	ND	-	ND	-	ND	-	ND	-
26 - 64 years	M	N	Y					ND	-	ND	-	ND	-	ND	-	ND	-	ND	-	ND	-	ND	-	ND	-	ND	-	ND	-	ND	-	ND	-	ND	-	ND	-	ND	-	ND	-	ND	-	ND	-	ND	-	ND	-
26 - 64 years	M	N	Y					ND	-	ND	-	ND	-	ND	-	ND	-	ND	-	ND	-	ND	-	ND	-	ND	-	ND	-	ND	-	ND	-	ND	-	ND	-	ND	-	ND	-	ND	-	ND	-	ND	-	ND	-
65+ years	F	Unk	Y					ND	-	ND	-	ND	-	ND	-	ND	-	ND	-	ND	-	ND	-	ND	-	ND	-	ND	-	ND	-	ND	-	ND	-	ND	-	ND	-	ND	-	ND	-	ND	-	ND	-	ND	-
65+ years	F	Y	Y	Streptococcus oralis				ND	-	ND	-	ND	-	ND	-	ND	-	ND	-	ND	-	ND	-	ND	-	ND	-	ND	-	D	+	ND	-	ND	-	ND	-	ND	-	ND	-	ND	-	ND	-	ND	-	ND	-
26 - 64 years	M	N	Y					ND	-	ND	-	ND	-	ND	-	ND	-	ND	-	ND	-	ND	-	ND	-	ND	-	ND	-	ND	-	ND	-	ND	-	ND	-	ND	-	ND	-	ND	-	ND	-	ND	-	ND	-
26 - 64 years	M	N	Y					ND	-	ND	-	ND	-	ND	-	ND	-	ND	-	ND	-	ND	-	ND	-	ND	-	ND	-	ND	-	ND	-	ND	-	ND	-	ND	-	ND	-	ND	-	ND	-	ND	-	ND	-
26 - 64 years	M	Unk	Y					ND	-	ND	-	ND	-	ND	-	ND	-	ND	-	ND	-	ND	-	ND	-	ND	-	ND	-	ND	-	ND	-	ND	-	ND	-	ND	-	ND	-	ND	-	ND	-	ND	-	ND	-
65+ years	F	Unk	Y					ND	-	ND	-	ND	-	ND	-	ND	-	ND	-	ND	-	ND	-	ND	-	ND	-	ND	-	ND	-	ND	-	ND	-	ND	-	ND	-	ND	-	ND	-	ND	-	ND	-	ND	-
26 - 64 years	F	Unk	Y					ND	-	ND	-	ND	-	ND	-	ND	-	ND	-	ND	-	ND	-	ND	-	ND	-	ND	-	ND	-	ND	-	ND	-	ND	-	ND	-	ND	-	ND	-	ND	-	ND	-	ND	-
26 - 64 years	F	N	Y					ND	-	ND	-	ND	-	ND	-	ND	-	ND	-	ND	-	ND	-	ND	-	ND	-	ND	-	ND	-	ND	-	ND	-	ND	-	ND	-	ND	-	ND	-	ND	-	ND	-	ND	-
26 - 64 years	F	N	Y					ND	-	ND	-	ND	-	ND	-	ND	-	ND	-	ND	-	ND	-	ND	-	ND	-	ND	-	D	-	ND	-	ND	-	ND	-	ND	-	ND	-	ND	-	ND	-	ND	-	ND	-
65+ years	F	Y	Y					ND	-	ND	-	ND	-	ND	-	ND	-	ND	-	ND	-	ND	-	ND	-	ND	-	ND	-	ND	-	ND	-	ND	-	ND	-	ND	-	ND	-	ND	-	ND	-	ND	-	ND	-
65+ years	F	Y	Y					ND	-	ND	-	ND	-	ND	-	ND	-	ND	-	ND	-	ND	-	ND	-	ND	-	ND	-	ND	-	ND	-	ND	-	ND	-	ND	-	ND	-	ND	-	ND	-	ND	-	ND	-
65+ years	F	Y	Y					ND	-	ND	-	ND	-	ND	-	ND	-	ND	-	ND	-	ND	-	ND	-	ND	-	ND	-	ND	-	ND	-	ND	-	ND	-	ND	-	ND	-	ND	-	ND	-	ND	-	ND	-
65+ years	F	Unk	Y					ND	-	ND	-	ND	-	ND	-	ND	-	ND	-	ND	-	ND	-	ND	-	ND	-	ND	-	ND	-	ND	-	ND	-	ND	-	ND	-	ND	-	ND	-	ND	-	ND	-	ND	-
65+ years	M	Unk	Y	Propionibacterium acnes				ND	-	ND	-	ND	-	ND	-	ND	-	ND	-	ND	-	ND	-	ND	-	ND	-	ND	-	ND	-	ND	-	ND	-	ND	-	ND	-	ND	-	ND	-	ND	-	ND	-	ND	-
65+ years	M	Y	Y	Klebsiella pneumoniae	Corynebacterium amycolatum	Arthrobacter cumminsii		ND	-	ND	-	ND	-	ND	-	ND	-	ND	-	ND	-	ND	-	ND	-	ND	-	ND	-	ND	-	ND	-	ND	-	ND	-	ND	-	ND	-	ND	-	ND	-	ND	-	ND	-
65+ years	F	Unk	Y					ND	-	ND	-	ND	-	ND	-	ND	-	ND	-	ND	-	ND	-	ND	-	ND	-	ND	-	ND	-	ND	-	ND	-	ND	-	ND	-	ND	-	ND	-	ND	-	ND	-	ND	-
26 - 64 years	M	Y	Y	Staphylococcus aureus				ND	-	ND	-	ND	-	ND	-	ND	-	ND	-	ND	-	ND	-	ND	-	D	+	ND	-	ND	-	ND	-	ND	-	ND	-	ND	-	ND	-	ND	-	ND	-	ND	-	ND	-
26 - 64 years	M	N	Y					ND	-	ND	-	ND	-	ND	-	ND	-	ND	-	ND	-	ND	-	ND	-	ND	-	ND	-	ND	-	ND	-	ND	-	ND	-	ND	-	ND	-	ND	-	ND	-	ND	-	ND	-
26 - 64 years	M	N	Y					ND	-	ND	-	ND	-	ND	-	ND	-	ND	-	ND	-	ND	-	ND	-	ND	-	ND	-	ND	-	ND	-	ND	-	ND	-	ND	-	ND	-	ND	-	ND	-	ND	-	ND	-
65+ years	M	Y	Y					ND	-	ND	-	ND	-	ND	-	ND	-	ND	-	ND	-	ND	-	ND	-	ND	-	ND	-	ND	-	ND	-	ND	-	ND	-	ND	-	ND	-	ND	-	ND	-	ND	-	ND	-
26 - 64 years	F	N	Y					ND	-	ND	-	ND	-	ND	-	ND	-	ND	-	ND	-	ND	-	ND	-	ND	-	ND	-	ND	-	ND	-	ND	-	ND	-	ND	-	ND	-	ND	-	ND	-	ND	-	ND	-
65+ years	F	Y	Y	Staphylococcus aureus				ND	-	ND	-	ND	-	ND	-	ND	-	ND	-	ND	-	ND	-	ND	-	D	+	ND	-	ND	-	ND	-	ND	-	ND	-	ND	-	ND	-	ND	-	ND	-	ND	-	ND	-
65+ years	F	N	Y					ND	-	ND	-	ND	-	ND	-	ND	-	ND	-	ND	-	ND	-	ND	-	ND	-	ND	-	ND	-	ND	-	ND	-	ND	-	ND	-	ND	-	ND	-	ND	-	ND	-	ND	-
5 - 15 years	M	Y	Y	Staphylococcus epidermidis				ND	-	ND	-	ND	-	ND	-	ND	-	ND	-	ND	-	ND	-	ND	-	ND	-	ND	-	ND	-	ND	-	ND	-	ND	-	ND	-	ND	-	ND	-	ND	-	ND	-	ND	-
5 - 15 years	F	N	Y					ND	-	ND	-	ND	-	ND	-	ND	-	ND	-	ND	-	ND	-	ND	-	ND	-	ND	-	ND	-	ND	-	ND	-	ND	-	ND	-	ND	-	ND	-	ND	-	ND	-	ND	-
26 - 64 years	F	N	Y					ND	-	ND	-	ND	-	ND	-	ND	-	ND	-	ND	-	ND	-	ND	-	ND	-	ND	-	ND	-	ND	-	ND	-	ND	-	ND	-	ND	-	ND	-	ND	-	ND	-	ND	-
65+ years	M	N	Y	Citrobacter koseri				ND	-	ND	-	ND	-	ND	-	ND	-	ND	-	ND	-	ND	-	ND	-	ND	-	ND	-	ND	-	ND	-	ND	-	ND	-	ND	-	D	+	ND	-	ND	-	ND	-	ND	-
65+ years	M	N	Y	Staphylococcus aureus				ND	-	ND	-	ND	-	ND	-	ND	-	ND	-	ND	-	ND	-	ND	-	D	+	ND	-	ND	-	ND	-	ND	-	ND	-	ND	-	ND	-	ND	-	ND	-	ND	-	ND	-
26 - 64 years	M	N	Y					ND	-	ND	-	ND	-	ND	-	ND	-	ND	-	ND	-	ND	-	ND	-	ND	-	ND	-	ND	-	ND	-	ND	-	ND	-	ND	-	ND	-	ND	-	ND	-	ND	-	ND	-
26 - 64 years	M	N	Y					ND	-	ND	-	ND	-	ND	-	ND	-	ND	-	ND	-	ND	-	ND	-	ND	-	ND	-	ND	-	ND	-	ND	-	ND	-	ND	-	ND	-	ND	-	ND	-	ND	-	ND	-
26 - 64 years	F	Unk	Y					ND	-	ND	-	ND	-	ND	-	ND	-	ND	-	ND	-	ND	-	ND	-	ND	-	ND	-	ND	-	ND	-	ND	-	ND	-	ND	-	ND	-	ND	-	ND	-	ND	-	ND	-
26 - 64 years	F	Unk	Y					ND	-	ND	-	ND	-	ND	-	ND	-	ND	-	ND	-	ND	-	ND	-	ND	-	ND	-	ND	-	ND	-	ND	-	ND	-	ND	-	ND	-	ND	-	ND	-	ND	-	ND	-
26 - 64 years	F	Unk	Y					ND	-	ND	-	ND	-	ND	-	ND	-	ND	-	ND	-	ND	-	ND	-	ND	-	ND	-	ND	-	ND	-	ND	-	ND	-	ND	-	ND	-	ND	-	ND	-	ND	-	ND	-
65+ years	F	N	Y					ND	-	ND	-	ND	-	ND	-	ND	-	ND	-	ND	-	ND	-	ND	-	ND	-	ND	-	ND	-	ND	-	ND	-	ND	-	ND	-	ND	-	ND	-	ND	-	ND	-	ND	-
26 - 64 years	F	N	Y					ND	-	ND	-	ND	-	ND	-	ND	-	ND	-	ND	-	ND	-	ND	-	ND	-	ND	-	ND	-	ND	-	ND	-	ND	-	ND	-	ND	-	ND	-	ND	-	ND	-	ND	-
26 - 64 years	F	Y	Y					ND	-	ND	-	ND	-	ND	-	ND	-	ND	-	ND	-	ND	-	ND	-	ND	-	ND	-	ND	-	ND	-	ND	-	ND	-	ND	-	ND	-	ND	-	ND	-	ND	-	ND	-
65+ years	M	Y	Y					ND	-	ND	-	ND	-	D	-	ND	-	ND	-	ND	-	ND	-	ND	-	ND	-	ND	-	ND	-	ND	-	ND	-	ND	-	ND	-	ND	-	ND	-	ND	-	ND	-	ND	-
26 - 64 years	M	N	Y					ND	-	ND	-	ND	-	ND	-	ND	-	ND	-	ND	-	ND	-	ND	-	ND	-	ND	-	ND	-	ND	-	ND	-	ND	-	ND	-	ND	-	ND	-	ND	-	ND	-	ND	-
16 - 25 years	M	N	Y					ND	-	ND	-	ND	-	ND	-	ND	-	ND	-	ND	-	ND	-	ND	-	ND	-	ND	-	ND	-	ND	-	ND	-	ND	-	ND	-	ND	-	ND	-	ND	-	ND	-	ND	-
65+ years	F	N	Y					ND	-	ND	-	ND	-	ND	-	ND	-	ND	-	ND	-	ND	-	ND	-	ND	-	ND	-	ND	-	ND	-	ND	-	ND	-	ND	-	ND	-	ND	-	ND	-	ND	-	ND	-
26 - 64 years	M	Unk	Y					ND	-	ND	-	ND	-	ND	-	ND	-	ND	-	ND	-	ND	-	ND	-	ND	-	ND	-	ND	-	ND	-	ND	-	ND	-	ND	-	ND	-	ND	-	ND	-	ND	-	ND	-
65+ years	M	Unk	Y					ND	-	ND	-	ND	-	ND	-	ND	-	ND	-	ND	-	ND	-	ND	-	ND	-	ND	-	ND	-	ND	-	ND	-	ND	-	ND	-	ND	-	ND	-	ND	-	ND	-	ND	-
26 - 64 years	F	N	Y					ND	-	ND	-	ND	-	ND	-	ND	-	ND	-	ND	-	ND	-	ND	-	ND	-	ND	-	ND	-	ND	-	ND	-	ND	-	ND	-	ND	-	ND	-	ND	-	ND	-	ND	-
26 - 64 years	F	Unk	Y					ND	-	ND	-	ND	-	ND	-	ND	-	ND	-	ND	-	ND	-	ND	-	ND	-	ND	-	ND	-	ND	-	ND	-	ND	-	ND	-	ND	-	ND	-	ND	-	ND	-	ND	-
26 - 64 years	M	N	Y					ND	-	ND	-	ND	-	ND	-	ND	-	ND	-	ND	-	ND	-	ND	-	ND	-	ND	-	ND	-	ND	-	ND	-	ND	-	ND	-	ND	-	ND	-	ND	-	ND	-	ND	-
26 - 64 years	F	N	Y	Staphylococcus aureus				ND	-	ND	-	ND	-	ND	-	ND	-	ND	-	ND	-	ND	-	ND	-	ND	+	ND	-	ND	-	ND	-	ND	-	ND	-	ND	-	ND	-	ND	-	ND	-	ND	-	ND	-
65+ years	M	N	Y					ND	-	ND	-	ND	-	ND	-	ND	-	ND	-	ND	-	ND	-	ND	-	ND	-	ND	-	ND	-	ND	-	ND	-	ND	-	ND	-	ND	-	ND	-	ND	-	ND	-	ND	-
16 - 25 years	F	N	Y					ND	-	ND	-	ND	-	ND	-	ND	-	ND	-	ND	-	ND	-	ND	-	ND	-	ND	-	ND	-	ND	-	ND	-	ND	-	ND	-	ND	-	ND	-	ND	-	ND	-	ND	-
26 - 64 years	M	N	Y					ND	-	ND	-	ND	-	ND	-	ND	-	ND	-	ND	-	ND	-	ND	-	ND	-	ND	-	ND	-	ND	-	ND	-	ND	-	ND	-	ND	-	ND	-	ND	-	ND	-	ND	-
65+ years	M	N	Y	Streptococcus gordonii				ND	-	ND	-	ND	-	ND	-	ND	-	ND	-	ND	-	ND	-	ND	-	ND	-	ND	-	D	+	ND	-	ND	-	ND	-	ND	-	ND	-	ND	-	ND	-	ND	-	ND	-
26 - 64 years	F	Unk	Y					ND	-	ND	-	ND	-	ND	-	ND	-	ND	-	ND	-	ND	-	ND	-	ND	-	ND	-	ND	-	ND	-	ND	-	ND	-	ND	-	ND	-	ND	-	ND	-	ND	-	ND	-
26 - 64 years	F	N	Y					ND	-	ND	-	ND	-	ND	-	ND	-	ND	-	ND	-	ND	-	ND	-	ND	-	ND	-	ND	-	ND	-	ND	-	ND	-	ND	-	ND	-	ND	-	ND	-	ND	-	ND	-
26 - 64 years	M	Unk	Y					ND	-	ND	-	ND	-	ND	-	ND	-	ND	-	ND	-	ND	-	ND	-	ND	-	ND	-	ND	-	ND	-	ND	-	ND	-	ND	-	ND	-	ND	-	ND	-	ND	-	ND	-
26 - 64 years	M	N	Y					ND	-	ND	-	ND	-	ND	-	ND	-	ND	-	ND	-	ND	-	ND	-	ND	-	ND	-	ND	-	ND	-	ND	-	ND	-	ND	-	ND	-	ND	-	ND	-	ND	-	ND	-
26 - 64 years	M	N	Y					ND	-	ND	-	ND	-	ND	-	ND	-	ND	-	ND	-	ND	-	ND	-	ND	-	ND	-	ND	-	ND	-	ND	-	ND	-	ND	-	ND	-	ND	-	ND	-	ND	-	ND	-
65+ years	M	Y	Y					ND	-	ND	-	ND	-	ND	-	ND	-	ND	-	ND	-	ND	-	ND	-	ND	-	ND	-	ND	-	ND	-	ND	-	ND	-	ND	-	ND	-	ND	-	ND	-	ND	-	ND	-
65+ years	F	Y	Y					ND	-	ND	-	ND	-	ND	-	ND	-	ND	-	ND	-	ND	-	ND	-	ND	-	ND	-	ND	-	ND	-	ND	-	ND	-	ND	-	ND	-	ND	-	ND	-	ND	-	ND	-
26 - 64 years	F	N	Y					ND	-	ND	-	ND	-	ND	-	ND	-	ND	-	ND	-	ND	-	ND	-	ND	-	ND	-	ND	-	ND	-	ND	-	ND	-	ND	-	ND	-	ND	-	ND	-	ND	-	ND	-
26 - 64 years	F	N	Y					ND	-	ND	-	ND	-	ND	-	ND	-	ND	-	ND	-	ND	-	ND	-	ND	-	ND	-	ND	-	ND	-	ND	-	ND	-	ND	-	ND	-	ND	-	ND	-	ND	-	ND	-
26 - 64 years	F	N	Y					ND	-	ND	-	ND	-	ND	-	ND	-	ND	-	ND	-	ND	-	ND	-	ND	-	ND	-	ND	-	ND	-	ND	-	ND	-	ND	-	ND	-	ND	-	ND	-	ND	-	ND	-
26 - 64 years	M	N	Y					ND	-	ND	-	ND	-	ND	-	ND	-	ND	-	ND	-	ND	-	ND	-	ND	-	ND	-	ND	-	ND	-	ND	-	ND	-	ND	-	ND	-	ND	-	ND	-	ND	-	ND	-
26 - 64 years	M	N	Y	Staphylococcus aureus				ND	-	ND	-	ND	-	ND	-	ND	-	ND	-	ND	-	ND	-	ND	-	ND	+	ND	-	ND	-	ND	-	ND	-	ND	-	ND	-	ND	-	ND	-	ND	-	ND	-	ND	-
26 - 64 years	F	N	Y					ND	-	ND	-	ND	-	ND	-	ND	-	ND	-	ND	-	ND	-	ND	-	ND	-	ND	-	ND	-	ND	-	ND	-	ND	-	ND	-	ND	-	ND	-	ND	-	ND	-	ND	-
26 - 64 years	M	N	Y					ND	-	ND	-	ND	-	ND	-	ND	-	ND	-	ND	-	ND	-	ND	-	ND	-	ND	-	ND	-	ND	-	ND	-	ND	-	ND	-	ND	-	ND	-	ND	-	ND	-	ND	-
5 - 15 years	M	N	Y					ND	-	ND	-	ND	-	ND	-	ND	-	ND	-	ND	-	ND	-	ND	-	ND	-	ND	-	ND	-	ND	-	ND	-	ND	-	ND	-	ND	-	ND	-	ND	-	ND	-	ND	-
65+ years	F	Unk	Y					ND	-	ND	-	ND	-	ND	-	ND	-	ND	-	ND	-	ND	-	ND	-	ND	-	ND	-	ND	-	ND	-	ND	-	ND	-	ND	-	ND	-	ND	-	ND	-	ND	-	ND	-
26 - 64 years	F	Y	Y					ND	-	ND	-	ND	-	ND	-	ND	-	ND	-	ND	-	ND	-	ND	-	ND	-	ND	-	ND	-	ND	-	ND	-	ND	-	ND	-	ND	-	ND	-	ND	-	ND	-	ND	-
26 - 64 years	M	Y	Y	Staphylococcus epidermidis				ND	-	ND	-	ND	-	ND	-	ND	-	ND	-	ND	-	ND	-	ND	-	ND	-	ND	-	ND	-	ND	-	ND	-	ND	-	ND	-	ND	-	ND	-	ND	-	ND	-	ND	-
26 - 64 years	M	N	Y					ND	-	ND	-	ND	-	ND	-	ND	-	ND	-	ND	-	ND	-	ND	-	ND	-	ND	-	ND	-	ND	-	ND	-	ND	-	ND	-	ND	-	ND	-	ND	-	ND	-	ND	-
26 - 64 years	M	N	Y					ND	-	ND	-	ND	-	ND	-	ND	-	ND	-	ND	-	ND	-	ND	-	ND	-	ND	-	ND	-	ND	-	ND	-	ND	-	ND	-	ND	-	ND	-	ND	-	ND	-	ND	-
5 - 15 years	M	N	Y					ND	-	ND	-	ND	-	ND	-	ND	-	ND	-	ND	-	ND	-	ND	-	ND	-	ND	-	ND	-	ND	-	ND	-	ND	-	ND	-	ND	-	ND	-	ND	-	ND	-	ND	-
65+ years	M	N	Y					ND	-	ND	-	ND	-	ND	-	ND	-	ND	-	ND	-	ND	-	ND	-	ND	-	ND	-	ND	-	ND	-	ND	-	ND	-	ND	-	ND	-	ND	-	ND	-	ND	-	ND	-
65+ years	M	Y	Y	Candida albicans				ND	-	ND	-	ND	-	ND	-	ND	-	ND	-	ND	-	ND	-	ND	-	ND	-	ND	-	ND	-	ND	-	ND	-	ND	-	ND	-	ND	-	ND	-	ND	-	ND	-	ND	-
26 - 64 years	M	N	Y					ND	-	ND	-	ND	-	ND	-	ND	-	ND	-	ND	-	ND	-	ND	-	ND	-	ND	-	ND	-	ND	-	ND	-	ND	-	ND	-	ND	-	ND	-	ND	-	ND	-	ND	-
26 - 64 years	M	N	Y	Staphylococcus aureus				ND	-	ND	-	ND	-	ND	-	ND	-	ND	-	ND	-	ND	-	ND	-	D	+	ND	-	ND	-	ND	-	ND	-	ND	-	ND	-	ND	-	ND	-	ND	-	ND	-	ND	-
65+ years	F	Y	Y	Staphylococcus aureus				ND	-	ND	-	ND	-	ND	-	ND	-	ND	-	ND	-	ND	-	ND	-	D	+	ND	-	ND	-	ND	-	ND	-	ND	-	ND	-	ND	-	ND	-	ND	-	ND	-	ND	-
91 days - 4 years	M	N	Y	Streptococcus pyogenes				ND	-	ND	-	ND	-	ND	-	ND	-	ND	-	ND	-	ND	-	ND	-	ND	-	ND	-	D	+	ND	-	ND	-	D	+	ND	-	ND	-	ND	-	ND	-	ND	-	ND	-
26 - 64 years	M	N	Y					ND	-	ND	-	ND	-	ND	-	ND	-	ND	-	ND	-	ND	-	ND	-	ND	-	ND	-	ND	-	ND	-	ND	-	ND	-	ND	-	ND	-	ND	-	ND	-	ND	-	ND	-
65+ years	M	Y	Y					ND	-	ND	-	ND	-	ND	-	ND	-	ND	-	ND	-	ND	-	ND	-	ND	-	ND	-	ND	-	ND	-	ND	-	ND	-	ND	-	ND	-	ND	-	ND	-	ND	-	ND	-
26 - 64 years	F	N	Y					ND	-	ND	-	ND	-	ND	-	ND	-	ND	-	ND	-	ND	-	ND	-	ND	-	ND	-	ND	-	ND	-	ND	-	ND	-	ND	-	ND	-	ND	-	ND	-	ND	-	ND	-
26 - 64 years	M	Y	Y	Staphylococcus aureus				ND	-	ND	-	ND	-	ND	-	ND	-	ND	-	ND	-	ND	-	ND	-	D	+	ND	-	ND	-	ND	-	ND	-	ND	-	ND	-	ND	-	ND	-	ND	-	ND	-	ND	-
26 - 64 years	F	Y	Y					ND	-	ND	-	ND	-	ND	-	ND	-	ND	-	ND	-	ND	-	ND	-	ND	-	ND	-	ND	-	ND	-	ND	-	ND	-	ND	-	ND	-	ND	-	ND	-	ND	-	ND	-
26 - 64 years	M	N	Y					ND	-	ND	-	ND	-	ND	-	ND	-	ND	-	ND	-	ND	-	ND	-	ND	-	ND	-	ND	-	ND	-	ND	-	ND	-	ND	-	ND	-	ND	-	ND	-	ND	-	ND	-
26 - 64 years	F	Unk	Y					ND	-	ND	-	ND	-	ND	-	ND	-	ND	-	ND	-	ND	-	ND	-	ND	-	ND	-	ND	-	ND	-	ND	-	ND	-	ND	-	ND	-	ND	-	ND	-	ND	-	ND	-
65+ years	F	N	Y					ND	-	ND	-	ND	-	ND	-	ND	-	ND	-	ND	-	ND	-	ND	-	ND	-	ND	-	ND	-	ND	-	ND	-	ND	-	ND	-	ND	-	ND	-	ND	-	ND	-	ND	-
65+ years	M	N	Y					ND	-	ND	-	ND	-	ND	-	ND	-	ND	-	ND	-	ND	-	ND	-	ND	-	ND	-	ND	-	ND	-	ND	-	ND	-	ND	-	ND	-	ND	-	ND	-	ND	-	ND	-
65+ years	M	Y	Y	Streptococcus gordonii				ND	-	ND	-	ND	-	ND	-	ND	-	ND	-	ND	-	ND	-	ND	-	ND	-	ND	-	D	+	ND	-	ND	-	ND	-	ND	-	ND	-	ND	-	ND	-	ND	-	ND	-
65+ years	F	Y	Y	Staphylococcus epidermidis				ND	-	ND	-	ND	-	D	-	ND	-	ND	-	ND	-	ND	-	ND	-	ND	-	ND	-	ND	-	ND	-	ND	-	ND	-	ND	-	ND	-	ND	-	ND	-	ND	-	ND	-
65+ years	M	Y	Y					ND	-	ND	-	ND	-	ND	-	ND	-	ND	-	ND	-	ND	-	ND	-	ND	-	ND	-	ND	-	ND	-	ND	-	ND	-	ND	-	ND	-	ND	-	ND	-	ND	-	ND	-
65+ years	M	Y	Y					ND	-	ND	-	ND	-	ND	-	ND	-	ND	-	ND	-	ND	-	ND	-	ND	-	ND	-	ND	-	ND	-	ND	-	ND	-	ND	-	ND	-	ND	-	ND	-	ND	-	ND	-
26 - 64 years	M	N	Y					ND	-	ND	-	ND	-	ND	-	ND	-	ND	-	ND	-	ND	-	ND	-	ND	-	ND	-	ND	-	ND	-	ND	-	ND	-	ND	-	ND	-	ND	-	ND	-	ND	-	ND	-
26 - 64 years	M	N	Y	Enterobacter cloacae				ND	-	ND	-	ND	-	ND	-	ND	-	ND	-	ND	-	ND	-	ND	-	ND	-	ND	-	ND	-	ND	-	ND	-	ND	-	ND	-	ND	-	D	+	ND	-	ND	-	ND	-
65+ years	F	Y	Y					ND	-	ND	-	ND	-	ND	-	ND	-	ND	-	ND	-	ND	-	ND	-	ND	-	ND	-	ND	-	ND	-	ND	-	ND	-	ND	-	ND	-	ND	-	ND	-	ND	-	ND	-
26 - 64 years	F	N	Y	Escherichia coli				ND	-	ND	-	ND	-	ND	-	D	-	ND	-	ND	-	ND	-	ND	-	ND	-	ND	-	ND	-	ND	-	ND	-	ND	-	ND	-	ND	-	ND	-	D	+	ND	-	ND	-
26 - 64 years	M	Unk	Y					ND	-	ND	-	ND	-	ND	-	ND	-	ND	-	ND	-	ND	-	ND	-	ND	-	ND	-	ND	-	ND	-	ND	-	ND	-	ND	-	ND	-	ND	-	ND	-	ND	-	ND	-
65+ years	M	Y	Y					ND	-	ND	-	ND	-	ND	-	ND	-	ND	-	ND	-	ND	-	ND	-	ND	-	ND	-	ND	-	ND	-	ND	-	ND	-	ND	-	ND	-	ND	-	ND	-	ND	-	ND	-
65+ years	M	Y	Y	Streptococcus agalactiae				ND	-	ND	-	ND	-	ND	-	ND	-	ND	-	ND	-	ND	-	ND	-	ND	-	ND	-	D	+	D	+	ND	-	ND	-	ND	-	ND	-	ND	-	ND	-	ND	-	ND	-
65+ years	M	N	Y					ND	-	ND	-	ND	-	ND	-	ND	-	ND	-	ND	-	ND	-	ND	-	ND	-	ND	-	ND	-	ND	-	ND	-	ND	-	ND	-	ND	-	ND	-	ND	-	ND	-	ND	-
16 - 25 years	F	N	Y					ND	-	ND	-	ND	-	ND	-	ND	-	ND	-	ND	-	ND	-	ND	-	ND	-	ND	-	ND	-	ND	-	ND	-	ND	-	ND	-	ND	-	ND	-	ND	-	ND	-	ND	-
26 - 64 years	F	Y	Y					ND	-	ND	-	ND	-	ND	-	ND	-	ND	-	ND	-	ND	-	ND	-	ND	-	ND	-	ND	-	ND	-	ND	-	ND	-	ND	-	ND	-	ND	-	ND	-	ND	-	ND	-
65+ years	M	N	Y					ND	-	ND	-	ND	-	ND	-	ND	-	ND	-	ND	-	ND	-	ND	-	ND	-	ND	-	ND	-	ND	-	ND	-	ND	-	ND	-	ND	-	ND	-	ND	-	ND	-	ND	-
65+ years	M	Unk	Y					ND	-	ND	-	ND	-	ND	-	ND	-	ND	-	ND	-	ND	-	ND	-	ND	-	ND	-	ND	-	ND	-	ND	-	ND	-	ND	-	ND	-	ND	-	ND	-	ND	-	ND	-
26 - 64 years	M	Y	Y					ND	-	ND	-	ND	-	ND	-	ND	-	ND	-	ND	-	ND	-	ND	-	ND	-	ND	-	ND	-	ND	-	ND	-	ND	-	ND	-	ND	-	ND	-	ND	-	ND	-	ND	-
65+ years	M	Y	Y	Staphylococcus aureus				ND	-	ND	-	ND	-	ND	-	ND	-	ND	-	ND	-	ND	-	ND	-	D	+	ND	-	ND	-	ND	-	ND	-	ND	-	ND	-	ND	-	ND	-	ND	-	ND	-	ND	-
26 - 64 years	F	N	Y					ND	-	ND	-	ND	-	ND	-	ND	-	ND	-	ND	-	ND	-	ND	-	ND	-	ND	-	ND	-	ND	-	ND	-	ND	-	ND	-	ND	-	ND	-	ND	-	ND	-	ND	-
26 - 64 years	M	Unk	Y					ND	-	ND	-	ND	-	ND	-	ND	-	ND	-	ND	-	ND	-	ND	-	ND	-	ND	-	ND	-	ND	-	ND	-	ND	-	ND	-	ND	-	ND	-	ND	-	ND	-	ND	-
65+ years	M	N	Y					ND	-	ND	-	ND	-	ND	-	ND	-	ND	-	ND	-	ND	-	ND	-	ND	-	ND	-	D	-	ND	-	ND	-	ND	-	ND	-	ND	-	ND	-	ND	-	ND	-	ND	-
26 - 64 years	M	N	Y					ND	-	ND	-	ND	-	ND	-	ND	-	ND	-	ND	-	ND	-	ND	-	ND	-	ND	-	ND	-	ND	-	ND	-	ND	-	ND	-	ND	-	ND	-	ND	-	ND	-	ND	-
65+ years	F	Y	Y					ND	-	ND	-	ND	-	ND	-	ND	-	ND	-	ND	-	ND	-	ND	-	ND	-	ND	-	ND	-	ND	-	ND	-	ND	-	ND	-	ND	-	ND	-	ND	-	ND	-	ND	-
26 - 64 years	M	N	Y					ND	-	ND	-	ND	-	ND	-	ND	-	ND	-	ND	-	ND	-	ND	-	ND	-	ND	-	ND	-	ND	-	ND	-	ND	-	ND	-	ND	-	ND	-	ND	-	ND	-	ND	-
65+ years	F	Unk	Y	Staphylococcus epidermidis				ND	-	ND	-	ND	-	ND	-	ND	-	ND	-	ND	-	ND	-	ND	-	ND	-	ND	-	ND	-	ND	-	ND	-	ND	-	ND	-	ND	-	ND	-	ND	-	ND	-	ND	-
65+ years	M	N	Y					ND	-	ND	-	ND	-	ND	-	ND	-	ND	-	ND	-	ND	-	ND	-	ND	-	ND	-	ND	-	ND	-	ND	-	ND	-	ND	-	ND	-	ND	-	ND	-	ND	-	ND	-
16 - 25 years	M	N	Y					ND	-	ND	-	ND	-	ND	-	ND	-	ND	-	ND	-	ND	-	ND	-	ND	-	ND	-	ND	-	ND	-	ND	-	ND	-	ND	-	ND	-	ND	-	ND	-	ND	-	ND	-
65+ years	M	Unk	Y					ND	-	ND	-	ND	-	ND	-	ND	-	ND	-	ND	-	ND	-	ND	-	ND	-	ND	-	ND	-	ND	-	ND	-	ND	-	ND	-	ND	-	ND	-	ND	-	ND	-	ND	-
26 - 64 years	M	N	Y					ND	-	ND	-	ND	-	ND	-	ND	-	ND	-	ND	-	ND	-	ND	-	ND	-	ND	-	ND	-	ND	-	ND	-	ND	-	ND	-	ND	-	ND	-	ND	-	ND	-	ND	-
26 - 64 years	F	Y	Y	Staphylococcus aureus	Staphylococcus aureus			ND	-	ND	-	ND	-	ND	-	ND	-	ND	-	ND	-	ND	-	ND	-	D	+	ND	-	ND	-	ND	-	ND	-	ND	-	ND	-	ND	-	ND	-	ND	-	ND	-	ND	-
65+ years	F	N	Y					ND	-	ND	-	ND	-	ND	-	ND	-	ND	-	ND	-	ND	-	ND	-	ND	-	ND	-	ND	-	ND	-	ND	-	ND	-	ND	-	ND	-	ND	-	ND	-	ND	-	ND	-
65+ years	M	Y	Y					ND	-	ND	-	ND	-	ND	-	ND	-	ND	-	ND	-	ND	-	ND	-	ND	-	ND	-	ND	-	ND	-	ND	-	ND	-	ND	-	ND	-	ND	-	ND	-	ND	-	ND	-
16 - 25 years	M	N	Y					ND	-	ND	-	ND	-	ND	-	ND	-	ND	-	ND	-	ND	-	ND	-	ND	-	ND	-	ND	-	ND	-	ND	-	ND	-	ND	-	ND	-	ND	-	ND	-	ND	-	ND	-
26 - 64 years	F	N	Y					ND	-	ND	-	ND	-	ND	-	ND	-	ND	-	ND	-	ND	-	ND	-	ND	-	ND	-	ND	-	ND	-	ND	-	ND	-	ND	-	ND	-	ND	-	ND	-	ND	-	ND	-
26 - 64 years	F	Unk	Y					ND	-	ND	-	ND	-	ND	-	ND	-	ND	-	ND	-	ND	-	ND	-	ND	-	ND	-	ND	-	ND	-	ND	-	ND	-	ND	-	ND	-	ND	-	ND	-	ND	-	ND	-
26 - 64 years	F	N	Y					ND	-	ND	-	ND	-	ND	-	ND	-	ND	-	ND	-	ND	-	ND	-	ND	-	ND	-	ND	-	ND	-	ND	-	ND	-	ND	-	ND	-	ND	-	ND	-	ND	-	ND	-
65+ years	M	N	Y					ND	-	ND	-	ND	-	ND	-	ND	-	ND	-	ND	-	ND	-	ND	-	ND	-	ND	-	ND	-	ND	-	ND	-	ND	-	ND	-	ND	-	ND	-	ND	-	ND	-	ND	-
65+ years	F	Y	Y					ND	-	ND	-	ND	-	ND	-	ND	-	ND	-	ND	-	ND	-	ND	-	ND	-	ND	-	ND	-	ND	-	ND	-	ND	-	ND	-	ND	-	ND	-	ND	-	ND	-	ND	-
26 - 64 years	F	N	Y					ND	-	ND	-	ND	-	ND	-	ND	-	ND	-	ND	-	ND	-	ND	-	ND	-	ND	-	ND	-	ND	-	ND	-	ND	-	ND	-	ND	-	ND	-	ND	-	ND	-	ND	-
26 - 64 years	F	Y	Y					ND	-	ND	-	ND	-	ND	-	ND	-	ND	-	ND	-	ND	-	ND	-	ND	-	ND	-	ND	-	ND	-	ND	-	ND	-	ND	-	ND	-	ND	-	ND	-	ND	-	ND	-
65+ years	M	N	Y	Enteroccocus hirae	Staphylococcus epidermidis	Corynebacterium amycolatum		ND	-	ND	-	ND	-	ND	-	ND	-	ND	-	ND	-	ND	-	ND	-	ND	-	ND	-	ND	-	ND	-	ND	-	ND	-	ND	-	ND	-	ND	-	ND	-	ND	-	ND	-
26 - 64 years	F	Y	Y					ND	-	ND	-	ND	-	ND	-	ND	-	ND	-	ND	-	ND	-	ND	-	ND	-	ND	-	ND	-	ND	-	ND	-	ND	-	ND	-	ND	-	ND	-	ND	-	ND	-	ND	-
26 - 64 years	F	N	Y					ND	-	ND	-	ND	-	ND	-	ND	-	ND	-	ND	-	ND	-	ND	-	ND	-	ND	-	ND	-	ND	-	ND	-	ND	-	ND	-	ND	-	ND	-	ND	-	ND	-	ND	-
65+ years	F	Y	Y					ND	-	ND	-	ND	-	ND	-	ND	-	ND	-	ND	-	ND	-	ND	-	ND	-	ND	-	ND	-	ND	-	ND	-	ND	-	ND	-	ND	-	ND	-	ND	-	ND	-	ND	-
26 - 64 years	M	N	Y					ND	-	ND	-	ND	-	ND	-	ND	-	ND	-	ND	-	ND	-	ND	-	ND	-	ND	-	ND	-	ND	-	ND	-	ND	-	ND	-	ND	-	ND	-	ND	-	ND	-	ND	-
26 - 64 years	M	N	Y					ND	-	ND	-	ND	-	ND	-	ND	-	ND	-	ND	-	ND	-	ND	-	ND	-	ND	-	ND	-	ND	-	ND	-	ND	-	ND	-	ND	-	ND	-	ND	-	ND	-	ND	-
65+ years	F	Y	Y	Enterococcus faecalis				ND	-	ND	-	ND	-	D	+	ND	-	ND	-	ND	-	ND	-	ND	-	ND	-	ND	-	ND	-	ND	-	ND	-	ND	-	ND	-	ND	-	ND	-	ND	-	ND	-	ND	-
26 - 64 years	F	N	Y	Staphylococcus aureus				ND	-	ND	-	ND	-	ND	-	ND	-	ND	-	ND	-	ND	-	ND	-	D	+	ND	-	ND	-	ND	-	ND	-	ND	-	ND	-	ND	-	ND	-	ND	-	ND	-	ND	-
65+ years	F	Y	Y					ND	-	ND	-	ND	-	ND	-	ND	-	ND	-	ND	-	ND	-	ND	-	ND	-	ND	-	ND	-	ND	-	ND	-	ND	-	ND	-	ND	-	ND	-	ND	-	ND	-	ND	-
65+ years	M	Y	Y					ND	-	ND	-	ND	-	ND	-	ND	-	ND	-	ND	-	ND	-	ND	-	ND	-	ND	-	ND	-	ND	-	ND	-	ND	-	ND	-	ND	-	ND	-	ND	-	ND	-	ND	-
26 - 64 years	M	N	Y					ND	-	ND	-	ND	-	ND	-	ND	-	ND	-	ND	-	ND	-	ND	-	ND	-	ND	-	D	-	ND	-	ND	-	ND	-	ND	-	ND	-	ND	-	ND	-	ND	-	ND	-
26 - 64 years	M	N	Y					ND	-	ND	-	ND	-	ND	-	ND	-	ND	-	ND	-	ND	-	ND	-	ND	-	ND	-	ND	-	ND	-	ND	-	ND	-	ND	-	ND	-	ND	-	ND	-	ND	-	ND	-
26 - 64 years	F	N	Y					ND	-	ND	-	ND	-	ND	-	ND	-	ND	-	ND	-	ND	-	ND	-	ND	-	ND	-	ND	-	ND	-	ND	-	ND	-	ND	-	ND	-	ND	-	ND	-	ND	-	ND	-
26 - 64 years	F	N	Y					ND	-	ND	-	ND	-	ND	-	ND	-	ND	-	ND	-	ND	-	ND	-	ND	-	ND	-	ND	-	ND	-	ND	-	ND	-	ND	-	ND	-	ND	-	ND	-	ND	-	ND	-
65+ years	F	N	Y					ND	-	ND	-	ND	-	ND	-	ND	-	ND	-	ND	-	ND	-	ND	-	ND	-	ND	-	ND	-	ND	-	ND	-	ND	-	ND	-	ND	-	ND	-	ND	-	ND	-	ND	-
65+ years	M	N	Y					ND	-	ND	-	ND	-	ND	-	ND	-	ND	-	ND	-	ND	-	ND	-	ND	-	ND	-	ND	-	ND	-	ND	-	ND	-	ND	-	ND	-	ND	-	ND	-	ND	-	ND	-
26 - 64 years	F	Unk	Y					ND	-	ND	-	ND	-	ND	-	ND	-	ND	-	ND	-	ND	-	ND	-	ND	-	ND	-	ND	-	ND	-	ND	-	ND	-	ND	-	ND	-	ND	-	ND	-	ND	-	ND	-
26 - 64 years	F	N	Y					ND	-	ND	-	ND	-	ND	-	ND	-	ND	-	ND	-	ND	-	ND	-	ND	-	ND	-	ND	-	ND	-	ND	-	ND	-	ND	-	ND	-	ND	-	ND	-	ND	-	ND	-
26 - 64 years	F	Unk	Y					ND	-	ND	-	ND	-	ND	-	ND	-	ND	-	ND	-	ND	-	ND	-	ND	-	ND	-	ND	-	ND	-	ND	-	ND	-	ND	-	ND	-	ND	-	ND	-	ND	-	ND	-
65+ years	F	N	Y					ND	-	ND	-	ND	-	ND	-	ND	-	ND	-	ND	-	ND	-	ND	-	ND	-	ND	-	ND	-	ND	-	ND	-	ND	-	ND	-	ND	-	ND	-	ND	-	ND	-	ND	-
26 - 64 years	M	N	Y	Staphylococcus hominis				ND	-	ND	-	ND	-	ND	-	ND	-	ND	-	ND	-	ND	-	ND	-	ND	-	ND	-	ND	-	ND	-	ND	-	ND	-	ND	-	ND	-	ND	-	ND	-	ND	-	ND	-
26 - 64 years	F	Y	Y					ND	-	ND	-	ND	-	ND	-	ND	-	ND	-	ND	-	ND	-	ND	-	ND	-	ND	-	ND	-	ND	-	ND	-	ND	-	ND	-	ND	-	ND	-	ND	-	ND	-	ND	-
26 - 64 years	M	N	Y					ND	-	ND	-	ND	-	ND	-	ND	-	ND	-	ND	-	ND	-	ND	-	ND	-	ND	-	ND	-	ND	-	ND	-	ND	-	ND	-	ND	-	ND	-	ND	-	ND	-	ND	-
26 - 64 years	F	Y	Y					ND	-	ND	-	ND	-	ND	-	ND	-	ND	-	ND	-	ND	-	ND	-	ND	-	ND	-	ND	-	ND	-	ND	-	ND	-	ND	-	ND	-	ND	-	ND	-	ND	-	ND	-
26 - 64 years	F	Y	Y	Serratia marcescens				ND	-	ND	-	ND	-	ND	-	ND	-	ND	-	ND	-	ND	-	ND	-	ND	-	ND	-	ND	-	ND	-	ND	-	ND	-	ND	-	ND	-	ND	-	ND	-	ND	-	ND	-
26 - 64 years	M	Y	Y					ND	-	ND	-	ND	-	ND	-	ND	-	ND	-	ND	-	ND	-	ND	-	ND	-	ND	-	ND	-	ND	-	ND	-	ND	-	ND	-	ND	-	ND	-	ND	-	ND	-	ND	-
26 - 64 years	M	N	Y					ND	-	ND	-	ND	-	ND	-	ND	-	ND	-	ND	-	ND	-	ND	-	ND	-	ND	-	ND	-	ND	-	ND	-	ND	-	ND	-	ND	-	ND	-	ND	-	ND	-	ND	-
26 - 64 years	F	Unk	Y					ND	-	ND	-	ND	-	ND	-	ND	-	ND	-	ND	-	ND	-	ND	-	ND	-	ND	-	ND	-	ND	-	ND	-	ND	-	ND	-	ND	-	ND	-	ND	-	ND	-	ND	-
5 - 15 years	F	N	Y					ND	-	ND	-	ND	-	ND	-	ND	-	ND	-	ND	-	ND	-	ND	-	ND	-	ND	-	ND	-	ND	-	ND	-	ND	-	ND	-	ND	-	ND	-	ND	-	ND	-	ND	-
26 - 64 years	M	Unk	Y					ND	-	ND	-	ND	-	ND	-	ND	-	ND	-	ND	-	ND	-	ND	-	ND	-	ND	-	ND	-	ND	-	ND	-	ND	-	ND	-	ND	-	ND	-	ND	-	ND	-	ND	-
65+ years	F	Y	Y					ND	-	ND	-	ND	-	ND	-	ND	-	ND	-	ND	-	ND	-	ND	-	ND	-	ND	-	ND	-	ND	-	ND	-	ND	-	ND	-	ND	-	ND	-	ND	-	ND	-	ND	-
65+ years	M	Y	Y					ND	-	ND	-	ND	-	ND	-	ND	-	ND	-	ND	-	ND	-	ND	-	ND	-	ND	-	ND	-	ND	-	ND	-	ND	-	ND	-	ND	-	ND	-	ND	-	ND	-	ND	-
65+ years	M	Y	Y	Staphylococcus aureus				ND	-	ND	-	ND	-	ND	-	ND	-	ND	-	ND	-	ND	-	ND	-	D	+	ND	-	ND	-	ND	-	ND	-	ND	-	ND	-	ND	-	ND	-	ND	-	ND	-	ND	-
26 - 64 years	M	N	Y					ND	-	ND	-	ND	-	ND	-	ND	-	ND	-	ND	-	ND	-	ND	-	ND	-	ND	-	ND	-	ND	-	ND	-	ND	-	ND	-	ND	-	ND	-	ND	-	ND	-	ND	-
65+ years	M	Y	Y					ND	-	ND	-	ND	-	ND	-	ND	-	ND	-	ND	-	ND	-	ND	-	ND	-	ND	-	ND	-	ND	-	ND	-	ND	-	ND	-	ND	-	ND	-	ND	-	ND	-	ND	-
65+ years	M	N	Y					ND	-	ND	-	ND	-	ND	-	ND	-	ND	-	ND	-	ND	-	ND	-	D	-	ND	-	ND	-	ND	-	ND	-	ND	-	ND	-	ND	-	ND	-	ND	-	ND	-	ND	-
26 - 64 years	M	N	Y					ND	-	ND	-	ND	-	ND	-	ND	-	ND	-	ND	-	ND	-	ND	-	ND	-	ND	-	ND	-	ND	-	ND	-	ND	-	ND	-	ND	-	ND	-	ND	-	ND	-	ND	-
5 - 15 years	M	N	Y	Streptococcus pyogenes				ND	-	ND	-	ND	-	ND	-	ND	-	ND	-	ND	-	ND	-	ND	-	ND	-	ND	-	D	+	ND	-	ND	-	D	+	ND	-	ND	-	ND	-	ND	-	ND	-	ND	-
26 - 64 years	M	N	Y	Staphylococcus aureus				ND	-	ND	-	ND	-	ND	-	ND	-	ND	-	ND	-	ND	-	ND	-	D	+	ND	-	ND	-	ND	-	ND	-	ND	-	ND	-	ND	-	ND	-	ND	-	ND	-	ND	-
65+ years	M	Y	Y					ND	-	ND	-	ND	-	ND	-	ND	-	ND	-	ND	-	ND	-	ND	-	ND	-	ND	-	ND	-	ND	-	ND	-	ND	-	ND	-	ND	-	ND	-	ND	-	ND	-	ND	-
5 - 15 years	F	N	Y					ND	-	ND	-	ND	-	ND	-	ND	-	ND	-	ND	-	ND	-	ND	-	ND	-	ND	-	ND	-	ND	-	ND	-	ND	-	ND	-	ND	-	ND	-	ND	-	ND	-	ND	-
65+ years	M	N	Y					ND	-	ND	-	ND	-	ND	-	ND	-	ND	-	ND	-	ND	-	ND	-	ND	-	ND	-	ND	-	ND	-	ND	-	ND	-	ND	-	ND	-	ND	-	ND	-	ND	-	ND	-
65+ years	M	N	Y					ND	-	ND	-	ND	-	ND	-	ND	-	ND	-	ND	-	ND	-	ND	-	ND	-	ND	-	ND	-	ND	-	ND	-	ND	-	ND	-	ND	-	ND	-	ND	-	ND	-	ND	-
65+ years	F	N	Y					ND	-	ND	-	ND	-	ND	-	ND	-	ND	-	ND	-	ND	-	ND	-	ND	-	ND	-	ND	-	ND	-	ND	-	ND	-	ND	-	ND	-	ND	-	ND	-	ND	-	ND	-
26 - 64 years	M	Y	Y	Staphylococcus aureus				ND	-	ND	-	ND	-	ND	-	ND	-	ND	-	ND	-	ND	-	ND	-	D	+	ND	-	ND	-	ND	-	ND	-	ND	-	ND	-	ND	-	ND	-	ND	-	ND	-	ND	-
65+ years	F	N	Y					ND	-	ND	-	ND	-	ND	-	ND	-	ND	-	ND	-	ND	-	ND	-	ND	-	ND	-	ND	-	ND	-	ND	-	ND	-	ND	-	ND	-	ND	-	ND	-	ND	-	ND	-
26 - 64 years	M	N	Y					ND	-	ND	-	ND	-	ND	-	ND	-	ND	-	ND	-	ND	-	ND	-	ND	-	ND	-	ND	-	ND	-	ND	-	ND	-	ND	-	ND	-	ND	-	ND	-	ND	-	ND	-
65+ years	M	N	Y					ND	-	ND	-	ND	-	ND	-	ND	-	ND	-	ND	-	ND	-	ND	-	ND	-	ND	-	ND	-	ND	-	ND	-	ND	-	ND	-	ND	-	ND	-	ND	-	ND	-	ND	-
26 - 64 years	F	N	Y					ND	-	ND	-	ND	-	ND	-	ND	-	ND	-	ND	-	ND	-	ND	-	ND	-	ND	-	ND	-	ND	-	ND	-	ND	-	ND	-	ND	-	ND	-	ND	-	ND	-	ND	-
65+ years	M	N	Y					ND	-	ND	-	ND	-	ND	-	ND	-	ND	-	ND	-	ND	-	ND	-	ND	-	ND	-	ND	-	ND	-	ND	-	ND	-	ND	-	ND	-	ND	-	ND	-	ND	-	ND	-
65+ years	F	Y	Y	Staphylococcus aureus				ND	-	ND	-	ND	-	ND	-	ND	-	ND	-	ND	-	ND	-	ND	-	D	+	ND	-	ND	-	ND	-	ND	-	ND	-	ND	-	ND	-	ND	-	ND	-	ND	-	ND	-
65+ years	F	Y	Y					ND	-	ND	-	ND	-	ND	-	ND	-	ND	-	ND	-	ND	-	ND	-	ND	-	ND	-	ND	-	ND	-	ND	-	ND	-	ND	-	ND	-	ND	-	ND	-	ND	-	ND	-
65+ years	F	Y	Y					ND	-	ND	-	ND	-	ND	-	ND	-	ND	-	ND	-	ND	-	ND	-	ND	-	ND	-	ND	-	ND	-	ND	-	ND	-	ND	-	ND	-	ND	-	ND	-	ND	-	ND	-
5 - 15 years	M	N	Y					ND	-	ND	-	ND	-	ND	-	ND	-	ND	-	ND	-	ND	-	ND	-	ND	-	ND	-	ND	-	ND	-	ND	-	ND	-	ND	-	ND	-	ND	-	ND	-	ND	-	ND	-
65+ years	F	N	Y					ND	-	ND	-	ND	-	ND	-	ND	-	ND	-	ND	-	ND	-	ND	-	ND	-	ND	-	ND	-	ND	-	ND	-	ND	-	ND	-	ND	-	ND	-	ND	-	ND	-	ND	-
26 - 64 years	M	N	Y					ND	-	ND	-	ND	-	ND	-	ND	-	ND	-	ND	-	ND	-	ND	-	ND	-	ND	-	ND	-	ND	-	ND	-	ND	-	ND	-	ND	-	ND	-	ND	-	ND	-	ND	-
65+ years	F	N	Y	Staphylococcus aureus				ND	-	ND	-	ND	-	ND	-	ND	-	ND	-	ND	-	ND	-	ND	-	D	+	ND	-	ND	-	ND	-	ND	-	ND	-	ND	-	ND	-	ND	-	ND	-	ND	-	ND	-
65+ years	F	N	Y					ND	-	ND	-	ND	-	ND	-	ND	-	ND	-	ND	-	ND	-	ND	-	ND	-	ND	-	ND	-	ND	-	ND	-	ND	-	ND	-	ND	-	ND	-	ND	-	ND	-	ND	-
26 - 64 years	M	N	Y					ND	-	ND	-	ND	-	ND	-	ND	-	ND	-	ND	-	ND	-	ND	-	ND	-	ND	-	ND	-	ND	-	ND	-	ND	-	ND	-	ND	-	ND	-	ND	-	ND	-	ND	-
65+ years	F	Y	Y					ND	-	ND	-	ND	-	ND	-	ND	-	ND	-	ND	-	ND	-	ND	-	ND	-	ND	-	ND	-	ND	-	ND	-	ND	-	ND	-	ND	-	ND	-	ND	-	ND	-	ND	-
5 - 15 years	F	N	Y					ND	-	ND	-	ND	-	ND	-	ND	-	ND	-	ND	-	ND	-	ND	-	ND	-	ND	-	ND	-	ND	-	ND	-	ND	-	ND	-	ND	-	ND	-	ND	-	ND	-	ND	-
26 - 64 years	M	N	Y					ND	-	ND	-	ND	-	ND	-	ND	-	ND	-	ND	-	ND	-	ND	-	ND	-	ND	-	ND	-	ND	-	ND	-	ND	-	ND	-	ND	-	ND	-	ND	-	ND	-	ND	-
26 - 64 years	F	Unk	Y					ND	-	ND	-	ND	-	ND	-	ND	-	ND	-	ND	-	ND	-	ND	-	ND	-	ND	-	ND	-	ND	-	ND	-	ND	-	ND	-	ND	-	ND	-	ND	-	ND	-	ND	-
65+ years	M	Y	Y					ND	-	ND	-	ND	-	ND	-	ND	-	ND	-	ND	-	ND	-	ND	-	ND	-	ND	-	ND	-	ND	-	ND	-	ND	-	ND	-	ND	-	ND	-	ND	-	ND	-	ND	-
5 - 15 years	M	N	Y					ND	-	ND	-	ND	-	ND	-	ND	-	ND	-	ND	-	ND	-	ND	-	ND	-	ND	-	ND	-	ND	-	ND	-	ND	-	ND	-	ND	-	ND	-	ND	-	ND	-	ND	-
65+ years	F	N	Y					ND	-	ND	-	ND	-	ND	-	ND	-	ND	-	ND	-	ND	-	ND	-	ND	-	ND	-	ND	-	ND	-	ND	-	ND	-	ND	-	ND	-	ND	-	ND	-	ND	-	ND	-
65+ years	M	N	Y					ND	-	ND	-	ND	-	ND	-	ND	-	ND	-	ND	-	ND	-	ND	-	ND	-	ND	-	ND	-	ND	-	ND	-	ND	-	ND	-	ND	-	ND	-	ND	-	ND	-	ND	-
65+ years	M	Y	Y	Staphylococcus epidermidis				ND	-	ND	-	ND	-	ND	-	ND	-	ND	-	ND	-	ND	-	ND	-	ND	-	ND	-	ND	-	ND	-	ND	-	ND	-	ND	-	ND	-	ND	-	ND	-	ND	-	ND	-
26 - 64 years	M	Unk	Y					ND	-	ND	-	ND	-	ND	-	ND	-	ND	-	ND	-	ND	-	ND	-	ND	-	ND	-	ND	-	ND	-	ND	-	ND	-	ND	-	ND	-	ND	-	ND	-	ND	-	ND	-
26 - 64 years	M	Unk	Y					ND	-	ND	-	ND	-	ND	-	ND	-	ND	-	ND	-	ND	-	ND	-	ND	-	ND	-	ND	-	ND	-	ND	-	ND	-	ND	-	ND	-	ND	-	ND	-	ND	-	ND	-
26 - 64 years	M	N	Y					ND	-	ND	-	ND	-	ND	-	ND	-	ND	-	ND	-	ND	-	ND	-	ND	-	ND	-	ND	-	ND	-	ND	-	ND	-	ND	-	ND	-	ND	-	ND	-	ND	-	ND	-
65+ years	F	Y	Y	Staphylococcus aureus				ND	-	ND	-	ND	-	ND	-	ND	-	ND	-	ND	-	ND	-	ND	-	D	+	ND	-	ND	-	ND	-	ND	-	ND	-	ND	-	ND	-	ND	-	ND	-	ND	-	ND	-
65+ years	F	Y	Y					ND	-	ND	-	ND	-	ND	-	ND	-	ND	-	ND	-	ND	-	ND	-	ND	-	ND	-	ND	-	ND	-	ND	-	ND	-	ND	-	ND	-	ND	-	ND	-	ND	-	ND	-
26 - 64 years	F	N	Y					ND	-	ND	-	ND	-	ND	-	ND	-	ND	-	ND	-	ND	-	ND	-	ND	-	ND	-	ND	-	ND	-	ND	-	ND	-	ND	-	ND	-	ND	-	ND	-	ND	-	ND	-
65+ years	M	Unk	Y					ND	-	ND	-	ND	-	ND	-	ND	-	ND	-	ND	-	ND	-	ND	-	ND	-	ND	-	ND	-	ND	-	ND	-	ND	-	ND	-	ND	-	ND	-	ND	-	ND	-	ND	-
65+ years	F	N	Y					ND	-	ND	-	ND	-	ND	-	ND	-	ND	-	ND	-	ND	-	ND	-	ND	-	ND	-	ND	-	ND	-	ND	-	ND	-	ND	-	ND	-	ND	-	ND	-	ND	-	ND	-
65+ years	F	Y	Y	Staphylococcus aureus				ND	-	ND	-	ND	-	ND	-	ND	-	ND	-	ND	-	ND	-	ND	-	ND	+	ND	-	ND	-	ND	-	ND	-	ND	-	ND	-	ND	-	ND	-	ND	-	ND	-	ND	-
5 - 15 years	M	N	Y	Staphylococcus aureus				ND	-	ND	-	ND	-	ND	-	ND	-	ND	-	ND	-	ND	-	ND	-	D	+	ND	-	ND	-	ND	-	ND	-	ND	-	ND	-	ND	-	ND	-	ND	-	ND	-	ND	-
26 - 64 years	M	N	Y					ND	-	ND	-	ND	-	ND	-	ND	-	ND	-	ND	-	ND	-	ND	-	ND	-	ND	-	ND	-	ND	-	ND	-	ND	-	ND	-	ND	-	ND	-	ND	-	ND	-	ND	-
65+ years	F	N	Y					ND	-	ND	-	ND	-	ND	-	ND	-	ND	-	ND	-	ND	-	ND	-	ND	-	ND	-	ND	-	ND	-	ND	-	ND	-	ND	-	ND	-	ND	-	ND	-	ND	-	ND	-
65+ years	F	N	Y					ND	-	ND	-	ND	-	ND	-	ND	-	ND	-	ND	-	ND	-	ND	-	ND	-	ND	-	ND	-	ND	-	ND	-	ND	-	ND	-	ND	-	ND	-	ND	-	ND	-	ND	-
65+ years	F	Y	Y	Staphylococcus aureus				ND	-	ND	-	ND	-	ND	-	ND	-	ND	-	ND	-	ND	-	ND	-	D	+	ND	-	ND	-	ND	-	ND	-	ND	-	ND	-	ND	-	ND	-	ND	-	ND	-	ND	-
5 - 15 years	M	N	Y					ND	-	ND	-	ND	-	ND	-	ND	-	ND	-	ND	-	ND	-	ND	-	ND	-	ND	-	ND	-	ND	-	ND	-	ND	-	ND	-	ND	-	ND	-	ND	-	ND	-	ND	-
65+ years	F	N	Y					ND	-	ND	-	ND	-	ND	-	ND	-	ND	-	ND	-	ND	-	ND	-	ND	-	ND	-	ND	-	ND	-	ND	-	ND	-	ND	-	ND	-	ND	-	ND	-	ND	-	ND	-
26 - 64 years	F	Y	Y					ND	-	ND	-	ND	-	ND	-	ND	-	ND	-	ND	-	ND	-	ND	-	ND	-	ND	-	ND	-	ND	-	ND	-	ND	-	ND	-	ND	-	ND	-	ND	-	ND	-	ND	-
26 - 64 years	M	N	Y					ND	-	ND	-	ND	-	ND	-	ND	-	ND	-	ND	-	ND	-	ND	-	ND	-	ND	-	ND	-	ND	-	ND	-	ND	-	ND	-	ND	-	ND	-	ND	-	ND	-	ND	-
65+ years	M	N	Y					ND	-	ND	-	ND	-	ND	-	ND	-	ND	-	ND	-	ND	-	ND	-	ND	-	ND	-	ND	-	ND	-	ND	-	ND	-	ND	-	ND	-	ND	-	ND	-	ND	-	ND	-
26 - 64 years	M	N	Y	Candida albicans				ND	-	ND	-	ND	-	ND	-	ND	-	ND	-	ND	-	ND	-	ND	-	ND	-	ND	-	ND	-	ND	-	ND	-	ND	-	ND	-	ND	-	D	-	ND	-	ND	-	ND	-
5 - 15 years	F	N	Y					ND	-	ND	-	ND	-	ND	-	ND	-	ND	-	ND	-	ND	-	ND	-	D	-	ND	-	ND	-	ND	-	ND	-	ND	-	ND	-	ND	-	ND	-	ND	-	ND	-	ND	-
26 - 64 years	F	N	Y					ND	-	ND	-	ND	-	ND	-	ND	-	ND	-	ND	-	ND	-	ND	-	ND	-	ND	-	ND	-	ND	-	ND	-	ND	-	ND	-	ND	-	ND	-	ND	-	ND	-	ND	-
26 - 64 years	F	N	Y	Staphylococcus epidermidis				ND	-	ND	-	ND	-	ND	-	ND	-	ND	-	ND	-	ND	-	ND	-	ND	-	ND	-	ND	-	ND	-	ND	-	ND	-	ND	-	ND	-	ND	-	ND	-	ND	-	ND	-
26 - 64 years	M	N	Y					ND	-	ND	-	ND	-	ND	-	ND	-	ND	-	ND	-	ND	-	ND	-	ND	-	ND	-	ND	-	ND	-	ND	-	ND	-	ND	-	ND	-	ND	-	ND	-	ND	-	ND	-
65+ years	M	N	Y	Staphylococcus aureus				ND	-	ND	-	ND	-	ND	-	ND	-	ND	-	ND	-	ND	-	ND	-	D	+	ND	-	ND	-	ND	-	ND	-	ND	-	ND	-	ND	-	ND	-	ND	-	ND	-	ND	-
26 - 64 years	F	N	Y					ND	-	ND	-	ND	-	ND	-	ND	-	ND	-	ND	-	ND	-	ND	-	ND	-	ND	-	ND	-	ND	-	ND	-	ND	-	ND	-	ND	-	ND	-	ND	-	ND	-	ND	-
26 - 64 years	M	N	Y					ND	-	ND	-	ND	-	ND	-	ND	-	ND	-	ND	-	ND	-	ND	-	ND	-	ND	-	ND	-	ND	-	ND	-	ND	-	ND	-	ND	-	ND	-	ND	-	ND	-	ND	-
26 - 64 years	M	N	Y					ND	-	ND	-	ND	-	ND	-	ND	-	ND	-	ND	-	ND	-	ND	-	ND	-	ND	-	ND	-	ND	-	ND	-	ND	-	ND	-	ND	-	ND	-	ND	-	ND	-	ND	-
65+ years	M	N	Y					ND	-	ND	-	ND	-	ND	-	ND	-	ND	-	ND	-	ND	-	ND	-	ND	-	ND	-	ND	-	ND	-	ND	-	ND	-	ND	-	ND	-	ND	-	ND	-	ND	-	ND	-
26 - 64 years	M	Y	Y	Streptococcus pyogenes				ND	-	ND	-	ND	-	ND	-	ND	-	ND	-	ND	-	ND	-	ND	-	ND	-	ND	-	ND	+	ND	-	ND	-	ND	+	ND	-	ND	-	ND	-	ND	-	ND	-	ND	-
65+ years	M	Unk	Y					ND	-	ND	-	ND	-	ND	-	ND	-	ND	-	ND	-	ND	-	ND	-	ND	-	ND	-	ND	-	ND	-	ND	-	ND	-	ND	-	ND	-	ND	-	ND	-	ND	-	ND	-
26 - 64 years	F	Y	Y					ND	-	ND	-	ND	-	ND	-	ND	-	ND	-	ND	-	ND	-	ND	-	ND	-	ND	-	ND	-	ND	-	ND	-	ND	-	ND	-	ND	-	ND	-	ND	-	ND	-	ND	-
26 - 64 years	M	N	Y					ND	-	ND	-	ND	-	ND	-	ND	-	ND	-	ND	-	ND	-	ND	-	ND	-	ND	-	ND	-	ND	-	ND	-	ND	-	ND	-	ND	-	ND	-	ND	-	ND	-	ND	-
26 - 64 years	M	Unk	Y					ND	-	ND	-	ND	-	ND	-	ND	-	ND	-	ND	-	ND	-	ND	-	ND	-	ND	-	ND	-	ND	-	ND	-	ND	-	ND	-	ND	-	ND	-	ND	-	ND	-	ND	-
65+ years	F	N	Y					ND	-	ND	-	ND	-	ND	-	ND	-	ND	-	ND	-	ND	-	ND	-	ND	-	ND	-	ND	-	ND	-	ND	-	ND	-	ND	-	ND	-	ND	-	ND	-	ND	-	ND	-
5 - 15 years	M	N	Y					ND	-	ND	-	ND	-	ND	-	ND	-	ND	-	ND	-	ND	-	ND	-	ND	-	ND	-	ND	-	ND	-	ND	-	ND	-	ND	-	ND	-	ND	-	ND	-	ND	-	ND	-
65+ years	F	N	Y					ND	-	ND	-	ND	-	ND	-	ND	-	ND	-	ND	-	ND	-	ND	-	ND	-	ND	-	ND	-	ND	-	ND	-	ND	-	ND	-	ND	-	ND	-	ND	-	ND	-	ND	-
26 - 64 years	F	Y	Y					ND	-	ND	-	ND	-	ND	-	ND	-	ND	-	ND	-	ND	-	ND	-	ND	-	ND	-	ND	-	ND	-	ND	-	ND	-	ND	-	ND	-	ND	-	ND	-	ND	-	ND	-
65+ years	F	N	Y					ND	-	ND	-	ND	-	ND	-	ND	-	ND	-	ND	-	ND	-	ND	-	ND	-	ND	-	ND	-	ND	-	ND	-	ND	-	ND	-	ND	-	ND	-	ND	-	ND	-	ND	-
26 - 64 years	F	N	Y					ND	-	ND	-	ND	-	ND	-	ND	-	ND	-	ND	-	ND	-	ND	-	ND	-	ND	-	ND	-	ND	-	ND	-	ND	-	ND	-	ND	-	ND	-	ND	-	ND	-	ND	-
65+ years	M	Y	Y					ND	-	ND	-	ND	-	ND	-	ND	-	ND	-	ND	-	ND	-	ND	-	ND	-	ND	-	ND	-	ND	-	ND	-	ND	-	ND	-	ND	-	ND	-	ND	-	ND	-	ND	-
65+ years	F	N	Y	Staphylococcus aureus				ND	-	ND	-	ND	-	ND	-	ND	-	ND	-	ND	-	ND	-	ND	-	D	+	ND	-	ND	-	ND	-	ND	-	ND	-	ND	-	ND	-	ND	-	ND	-	ND	-	ND	-
65+ years	M	N	Y					ND	-	ND	-	ND	-	ND	-	ND	-	ND	-	ND	-	ND	-	ND	-	ND	-	ND	-	ND	-	ND	-	ND	-	ND	-	ND	-	ND	-	ND	-	ND	-	ND	-	ND	-
26 - 64 years	M	N	Y					ND	-	ND	-	ND	-	ND	-	ND	-	ND	-	ND	-	ND	-	ND	-	ND	-	ND	-	ND	-	ND	-	ND	-	ND	-	ND	-	ND	-	ND	-	ND	-	ND	-	ND	-
26 - 64 years	F	Unk	Y					ND	-	ND	-	ND	-	ND	-	ND	-	ND	-	ND	-	ND	-	ND	-	ND	-	ND	-	ND	-	ND	-	ND	-	ND	-	ND	-	ND	-	ND	-	ND	-	ND	-	ND	-
65+ years	F	Y	Y					ND	-	ND	-	ND	-	ND	-	ND	-	ND	-	ND	-	ND	-	ND	-	ND	-	ND	-	ND	-	ND	-	ND	-	ND	-	ND	-	ND	-	ND	-	ND	-	ND	-	ND	-
26 - 64 years	M	N	Y					ND	-	ND	-	ND	-	ND	-	ND	-	ND	-	ND	-	ND	-	ND	-	ND	-	ND	-	ND	-	ND	-	ND	-	ND	-	ND	-	ND	-	ND	-	ND	-	ND	-	ND	-
65+ years	F	N	Y					ND	-	ND	-	ND	-	ND	-	ND	-	ND	-	ND	-	ND	-	ND	-	ND	-	ND	-	ND	-	ND	-	ND	-	ND	-	ND	-	ND	-	ND	-	ND	-	ND	-	ND	-
26 - 64 years	M	N	Y					ND	-	ND	-	ND	-	ND	-	ND	-	ND	-	ND	-	ND	-	ND	-	ND	-	ND	-	ND	-	ND	-	ND	-	ND	-	ND	-	ND	-	ND	-	ND	-	ND	-	ND	-
5 - 15 years	M	N	Y	Staphylococcus aureus				ND	-	ND	-	ND	-	ND	-	ND	-	ND	-	ND	-	ND	-	ND	-	D	+	ND	-	ND	-	ND	-	ND	-	ND	-	ND	-	ND	-	ND	-	ND	-	ND	-	ND	-
26 - 64 years	M	Y	Y					ND	-	ND	-	ND	-	ND	-	ND	-	ND	-	ND	-	ND	-	ND	-	ND	-	ND	-	ND	-	ND	-	ND	-	ND	-	ND	-	ND	-	ND	-	ND	-	ND	-	ND	-
26 - 64 years	M	N	Y					ND	-	ND	-	ND	-	ND	-	ND	-	ND	-	ND	-	ND	-	ND	-	ND	-	ND	-	ND	-	ND	-	ND	-	ND	-	ND	-	ND	-	ND	-	ND	-	ND	-	ND	-
65+ years	M	Unk	Y					ND	-	ND	-	ND	-	ND	-	ND	-	ND	-	ND	-	ND	-	ND	-	ND	-	ND	-	ND	-	ND	-	ND	-	ND	-	ND	-	ND	-	ND	-	ND	-	ND	-	ND	-
26 - 64 years	F	N	Y					ND	-	ND	-	ND	-	ND	-	ND	-	ND	-	ND	-	ND	-	ND	-	ND	-	ND	-	ND	-	ND	-	ND	-	ND	-	ND	-	ND	-	ND	-	ND	-	ND	-	ND	-
65+ years	F	Y	Y					ND	-	ND	-	ND	-	ND	-	ND	-	ND	-	ND	-	ND	-	ND	-	ND	-	ND	-	D	-	ND	-	ND	-	ND	-	ND	-	ND	-	ND	-	ND	-	ND	-	ND	-
[truncated: 36 more columns]
